# Supplementary material for: MACE RNA sequencing analysis of conjunctival squamous cell carcinoma and papilloma using formalin-fixed paraffin-embedded tumor tissue
Source: Sci Rep. 2020 Dec 4;10:21292. doi: 10.1038/s41598-020-78339-6 (PMC7718249; doi:10.1038/s41598-020-78339-6)
Supplement: Supplementary file 2 — Supplementary Information 2. [file 41598_2020_78339_MOESM2_ESM.xlsx]

## Sheet: SupplTbl1
Symbol	ENSEMBL	Description	lo2FC SCC vs. Ctrl	adjusted p
COX6A2	ENSG00000156885	cytochrome c oxidase subunit 6A2 [Source:HGNC Symbol;Acc:HGNC:2279]	8.58048	7.5943e-06
KRT79	ENSG00000185640	keratin 79 [Source:HGNC Symbol;Acc:HGNC:28930]	7.85981	1.93159e-07
SBSN	ENSG00000189001	suprabasin [Source:HGNC Symbol;Acc:HGNC:24950]	7.53276	3.11e-12
FLG2	ENSG00000143520	filaggrin family member 2 [Source:HGNC Symbol;Acc:HGNC:33276]	7.42235	5.05882e-08
KRT6C	ENSG00000170465	keratin 6C [Source:HGNC Symbol;Acc:HGNC:20406]	7.24525	6.54965e-07
PSAPL1	ENSG00000178597	prosaposin like 1 (gene/pseudogene) [Source:HGNC Symbol;Acc:HGNC:33131]	7.23336	0.000217535
LCE3D	ENSG00000163202	late cornified envelope 3D [Source:HGNC Symbol;Acc:HGNC:16615]	7.22176	1.64732e-06
CRCT1	ENSG00000169509	cysteine rich C-terminal 1 [Source:HGNC Symbol;Acc:HGNC:29875]	7.12476	6.81539e-08
SPRR2G	ENSG00000159516	small proline rich protein 2G [Source:HGNC Symbol;Acc:HGNC:11267]	7.08943	7.74866e-07
KRT75	ENSG00000170454	keratin 75 [Source:HGNC Symbol;Acc:HGNC:24431]	7.08541	4.05e-17
SPRR2E	ENSG00000203785	small proline rich protein 2E [Source:HGNC Symbol;Acc:HGNC:11265]	7.04843	3.95862e-07
SPINK6	ENSG00000178172	serine peptidase inhibitor, Kazal type 6 [Source:HGNC Symbol;Acc:HGNC:29486]	6.93372	8.23381e-09
KRT6B	ENSG00000185479	keratin 6B [Source:HGNC Symbol;Acc:HGNC:6444]	6.91505	5.72051e-07
SPINK7	ENSG00000145879	serine peptidase inhibitor, Kazal type 7 (putative) [Source:HGNC Symbol;Acc:HGNC:24643]	6.90675	1.39917e-06
FLG	ENSG00000143631	filaggrin [Source:HGNC Symbol;Acc:HGNC:3748]	6.86491	2.12428e-10
SPRR2B	ENSG00000196805	small proline rich protein 2B [Source:HGNC Symbol;Acc:HGNC:11262]	6.84932	1.14499e-08
CST6	ENSG00000175315	cystatin E/M [Source:HGNC Symbol;Acc:HGNC:2478]	6.83986	5.15e-11
KRTDAP	ENSG00000188508	keratinocyte differentiation associated protein [Source:HGNC Symbol;Acc:HGNC:16313]	6.8302	5.83e-11
WFDC12	ENSG00000168703	WAP four-disulfide core domain 12 [Source:HGNC Symbol;Acc:HGNC:16115]	6.74546	1.7872e-05
SPRR2D	ENSG00000163216	small proline rich protein 2D [Source:HGNC Symbol;Acc:HGNC:11264]	6.73981	3.95524e-07
LCE3E	ENSG00000185966	late cornified envelope 3E [Source:HGNC Symbol;Acc:HGNC:29463]	6.70946	1.78849e-06
KRT6A	ENSG00000205420	keratin 6A [Source:HGNC Symbol;Acc:HGNC:6443]	6.65227	6.71e-12
LCE2C	ENSG00000187180	late cornified envelope 2C [Source:HGNC Symbol;Acc:HGNC:29460]	6.62917	5.43412e-06
SPRR4	ENSG00000184148	small proline rich protein 4 [Source:HGNC Symbol;Acc:HGNC:23173]	6.62836	4.86153e-05
PRR9	ENSG00000203783	proline rich 9 [Source:HGNC Symbol;Acc:HGNC:32057]	6.61765	3.43798e-06
LCE1C	ENSG00000197084	late cornified envelope 1C [Source:HGNC Symbol;Acc:HGNC:29464]	6.59786	9.2777e-08
C1orf68	ENSG00000198854	chromosome 1 open reading frame 68 [Source:HGNC Symbol;Acc:HGNC:29468]	6.55442	3.41928e-05
SPRR1B	ENSG00000169469	small proline rich protein 1B [Source:HGNC Symbol;Acc:HGNC:11260]	6.54206	2.28195e-09
S100A7	ENSG00000143556	S100 calcium binding protein A7 [Source:HGNC Symbol;Acc:HGNC:10497]	6.50319	8.55e-23
SPRR2F	ENSG00000244094	small proline rich protein 2F [Source:HGNC Symbol;Acc:HGNC:11266]	6.49663	1.16277e-06
KRT16	ENSG00000186832	keratin 16 [Source:HGNC Symbol;Acc:HGNC:6423]	6.44802	6.12e-16
LINC01322	ENSG00000244128	long intergenic non-protein coding RNA 1322 [Source:HGNC Symbol;Acc:HGNC:50528]	6.40983	3.15479e-10
LCE2B	ENSG00000159455	late cornified envelope 2B [Source:HGNC Symbol;Acc:HGNC:16610]	6.39382	4.25012e-06
KPRP	ENSG00000203786	keratinocyte proline rich protein [Source:HGNC Symbol;Acc:HGNC:31823]	6.3891	1.2423e-07
RNASE7	ENSG00000165799	ribonuclease A family member 7 [Source:HGNC Symbol;Acc:HGNC:19278]	6.29872	9.74455e-08
MYBPC1	ENSG00000196091	myosin binding protein C, slow type [Source:HGNC Symbol;Acc:HGNC:7549]	6.27606	0.00133456
NEFL	ENSG00000277586	neurofilament light [Source:HGNC Symbol;Acc:HGNC:7739]	6.2609	2.25e-12
LCE1B	ENSG00000196734	late cornified envelope 1B [Source:HGNC Symbol;Acc:HGNC:16611]	6.23858	5.89761e-05
KRT1	ENSG00000167768	keratin 1 [Source:HGNC Symbol;Acc:HGNC:6412]	6.13559	3.2524e-07
MMP1	ENSG00000196611	matrix metallopeptidase 1 [Source:HGNC Symbol;Acc:HGNC:7155]	6.09459	7.26e-12
LCE2A	ENSG00000187173	late cornified envelope 2A [Source:HGNC Symbol;Acc:HGNC:29469]	6.08159	0.000105101
ATP2A1	ENSG00000196296	ATPase sarcoplasmic/endoplasmic reticulum Ca2+ transporting 1 [Source:HGNC Symbol;Acc:HGNC:811]	6.08079	1.18579e-05
KLK6	ENSG00000167755	kallikrein related peptidase 6 [Source:HGNC Symbol;Acc:HGNC:6367]	6.07703	3.58e-13
DPF1	ENSG00000011332	double PHD fingers 1 [Source:HGNC Symbol;Acc:HGNC:20225]	6.04648	1.67853e-10
S100A7A	ENSG00000184330	S100 calcium binding protein A7A [Source:HGNC Symbol;Acc:HGNC:21657]	6.03561	6.8e-13
RPTN	ENSG00000215853	repetin [Source:HGNC Symbol;Acc:HGNC:26809]	6.01666	4.23933e-06
AKR1B10	ENSG00000198074	aldo-keto reductase family 1 member B10 [Source:HGNC Symbol;Acc:HGNC:382]	5.99348	4.817e-10
IL36RN	ENSG00000136695	interleukin 36 receptor antagonist [Source:HGNC Symbol;Acc:HGNC:15561]	5.96867	2.28195e-09
KRT16P6	ENSG00000226145	keratin 16 pseudogene 6 [Source:HGNC Symbol;Acc:HGNC:50719]	5.9668	2.99e-15
MMP13	ENSG00000137745	matrix metallopeptidase 13 [Source:HGNC Symbol;Acc:HGNC:7159]	5.90723	1.73902e-05
LCE2D	ENSG00000187223	late cornified envelope 2D [Source:HGNC Symbol;Acc:HGNC:16518]	5.88972	1.22467e-08
KLK7	ENSG00000169035	kallikrein related peptidase 7 [Source:HGNC Symbol;Acc:HGNC:6368]	5.83869	8.93e-12
HEPHL1	ENSG00000181333	hephaestin like 1 [Source:HGNC Symbol;Acc:HGNC:30477]	5.81905	1.35784e-09
LOR	ENSG00000203782	loricrin [Source:HGNC Symbol;Acc:HGNC:6663]	5.78934	9.33225e-07
SDR9C7	ENSG00000170426	short chain dehydrogenase/reductase family 9C member 7 [Source:HGNC Symbol;Acc:HGNC:29958]	5.7735	2.57025e-10
CNFN	ENSG00000105427	cornifelin [Source:HGNC Symbol;Acc:HGNC:30183]	5.74606	2.9e-18
SPRR1A	ENSG00000169474	small proline rich protein 1A [Source:HGNC Symbol;Acc:HGNC:11259]	5.7198	2.70072e-08
CYP4F22	ENSG00000171954	cytochrome P450 family 4 subfamily F member 22 [Source:HGNC Symbol;Acc:HGNC:26820]	5.71345	2.79891e-05
SPRR3	ENSG00000163209	small proline rich protein 3 [Source:HGNC Symbol;Acc:HGNC:11268]	5.69329	4.0734e-06
PI3	ENSG00000124102	peptidase inhibitor 3 [Source:HGNC Symbol;Acc:HGNC:8947]	5.67985	2.07742e-09
BX470102.2	ENSG00000285867	Novel transcript	5.67668	8.8e-20
MMP3	ENSG00000149968	matrix metallopeptidase 3 [Source:HGNC Symbol;Acc:HGNC:7173]	5.67132	1.46e-11
DSC1	ENSG00000134765	desmocollin 1 [Source:HGNC Symbol;Acc:HGNC:3035]	5.60981	1.91604e-07
TNNT1	ENSG00000105048	troponin T1, slow skeletal type [Source:HGNC Symbol;Acc:HGNC:11948]	5.58733	5.11e-12
NEIL3	ENSG00000109674	nei like DNA glycosylase 3 [Source:HGNC Symbol;Acc:HGNC:24573]	5.56514	0.002044
SPRR2A	ENSG00000241794	small proline rich protein 2A [Source:HGNC Symbol;Acc:HGNC:11261]	5.5651	1.25237e-08
IGFL1	ENSG00000188293	IGF like family member 1 [Source:HGNC Symbol;Acc:HGNC:24093]	5.54758	1.47442e-07
ASPRV1	ENSG00000244617	aspartic peptidase retroviral like 1 [Source:HGNC Symbol;Acc:HGNC:26321]	5.50677	6.2442e-06
LCAL1	ENSG00000286042	lung cancer associated lncRNA 1 [Source:HGNC Symbol;Acc:HGNC:25837]	5.48085	4.448e-07
CRNN	ENSG00000143536	cornulin [Source:HGNC Symbol;Acc:HGNC:1230]	5.4607	8.44265e-06
MYBPC2	ENSG00000086967	myosin binding protein C, fast type [Source:HGNC Symbol;Acc:HGNC:7550]	5.42836	0.000301576
INHBA	ENSG00000122641	inhibin subunit beta A [Source:HGNC Symbol;Acc:HGNC:6066]	5.42243	1.56e-30
LCE1E	ENSG00000186226	late cornified envelope 1E [Source:HGNC Symbol;Acc:HGNC:29466]	5.41034	2.59317e-05
SLC6A11	ENSG00000132164	solute carrier family 6 member 11 [Source:HGNC Symbol;Acc:HGNC:11044]	5.41011	2.50263e-08
PLA2G4E	ENSG00000188089	phospholipase A2 group IVE [Source:HGNC Symbol;Acc:HGNC:24791]	5.39219	4.42001e-08
ACTA1	ENSG00000143632	actin alpha 1, skeletal muscle [Source:HGNC Symbol;Acc:HGNC:129]	5.38569	0.000844969
PNLIPRP3	ENSG00000203837	pancreatic lipase related protein 3 [Source:HGNC Symbol;Acc:HGNC:23492]	5.38471	6.54017e-08
MYH1	ENSG00000109061	myosin heavy chain 1 [Source:HGNC Symbol;Acc:HGNC:7567]	5.36009	0.00053985
ALOX12B	ENSG00000179477	arachidonate 12-lipoxygenase, 12R type [Source:HGNC Symbol;Acc:HGNC:430]	5.35048	6.01601e-08
PLA2G2F	ENSG00000158786	phospholipase A2 group IIF [Source:HGNC Symbol;Acc:HGNC:30040]	5.3135	4.61415e-06
GSDMA	ENSG00000167914	gasdermin A [Source:HGNC Symbol;Acc:HGNC:13311]	5.28051	2.25481e-06
SPOCD1	ENSG00000134668	SPOC domain containing 1 [Source:HGNC Symbol;Acc:HGNC:26338]	5.23915	3.63941e-08
LCE6A	ENSG00000235942	late cornified envelope 6A [Source:HGNC Symbol;Acc:HGNC:31824]	5.20471	0.000243066
TNNC2	ENSG00000101470	troponin C2, fast skeletal type [Source:HGNC Symbol;Acc:HGNC:11944]	5.14383	6.0928e-05
IGFL2	ENSG00000204866	IGF like family member 2 [Source:HGNC Symbol;Acc:HGNC:32929]	5.14217	1.18255e-08
IL36G	ENSG00000136688	interleukin 36 gamma [Source:HGNC Symbol;Acc:HGNC:15741]	5.12166	7.21562e-07
LY6D	ENSG00000167656	lymphocyte antigen 6 family member D [Source:HGNC Symbol;Acc:HGNC:13348]	5.07877	1.93e-12
TNNI3	ENSG00000129991	troponin I3, cardiac type [Source:HGNC Symbol;Acc:HGNC:11947]	5.06552	0.000101749
IVL	ENSG00000163207	involucrin [Source:HGNC Symbol;Acc:HGNC:6187]	5.05505	1.90036e-09
AC103702.2	ENSG00000272763	novel transcript	5.05315	0.000419594
SLURP1	ENSG00000126233	secreted LY6/PLAUR domain containing 1 [Source:HGNC Symbol;Acc:HGNC:18746]	5.04983	1.94242e-06
IGFL2-AS1	ENSG00000268621	IGFL2 antisense RNA 1 [Source:HGNC Symbol;Acc:HGNC:52559]	5.0464	2.32609e-05
TMPRSS11B	ENSG00000185873	transmembrane serine protease 11B [Source:HGNC Symbol;Acc:HGNC:25398]	5.01061	1.02898e-06
SNORA80B	ENSG00000206633	small nucleolar RNA, H/ACA box 80B [Source:HGNC Symbol;Acc:HGNC:34355]	4.9972	0.000613392
IGFL3	ENSG00000188624	IGF like family member 3 [Source:HGNC Symbol;Acc:HGNC:32930]	4.99585	6.73843e-05
BPIFC	ENSG00000184459	BPI fold containing family C [Source:HGNC Symbol;Acc:HGNC:16503]	4.96813	3.74059e-05
PRSS3	ENSG00000010438	serine protease 3 [Source:HGNC Symbol;Acc:HGNC:9486]	4.95525	9.9866e-10
MYH2	ENSG00000125414	myosin heavy chain 2 [Source:HGNC Symbol;Acc:HGNC:7572]	4.92903	0.0024844
SPINK5	ENSG00000133710	serine peptidase inhibitor, Kazal type 5 [Source:HGNC Symbol;Acc:HGNC:15464]	4.86629	1.17293e-10
ANXA10	ENSG00000109511	annexin A10 [Source:HGNC Symbol;Acc:HGNC:534]	4.86579	0.0149761
GJB2	ENSG00000165474	gap junction protein beta 2 [Source:HGNC Symbol;Acc:HGNC:4284]	4.83792	7.88132e-09
FAM25A	ENSG00000188100	family with sequence similarity 25 member A [Source:HGNC Symbol;Acc:HGNC:23436]	4.82934	0.00353225
PLA2G3	ENSG00000100078	phospholipase A2 group III [Source:HGNC Symbol;Acc:HGNC:17934]	4.8226	2.71996e-06
SH2D5	ENSG00000189410	SH2 domain containing 5 [Source:HGNC Symbol;Acc:HGNC:28819]	4.81828	5.87899e-06
DMKN	ENSG00000161249	dermokine [Source:HGNC Symbol;Acc:HGNC:25063]	4.80311	1.33e-19
C10orf99	ENSG00000188373	chromosome 10 open reading frame 99 [Source:HGNC Symbol;Acc:HGNC:31428]	4.79741	7.33489e-09
KLHDC7B	ENSG00000130487	kelch domain containing 7B [Source:HGNC Symbol;Acc:HGNC:25145]	4.78926	3.18003e-06
SOX2	ENSG00000181449	SRY-box transcription factor 2 [Source:HGNC Symbol;Acc:HGNC:11195]	4.72056	0.000673487
NIPAL4	ENSG00000172548	NIPA like domain containing 4 [Source:HGNC Symbol;Acc:HGNC:28018]	4.70514	4.25e-19
KLK5	ENSG00000167754	kallikrein related peptidase 5 [Source:HGNC Symbol;Acc:HGNC:6366]	4.69016	1.48006e-08
XIRP2	ENSG00000163092	xin actin binding repeat containing 2 [Source:HGNC Symbol;Acc:HGNC:14303]	4.6693	0.0475646
MYH7	ENSG00000092054	myosin heavy chain 7 [Source:HGNC Symbol;Acc:HGNC:7577]	4.63547	0.00825475
GJB6	ENSG00000121742	gap junction protein beta 6 [Source:HGNC Symbol;Acc:HGNC:4288]	4.58487	6.45745e-08
CHAC1	ENSG00000128965	ChaC glutathione specific gamma-glutamylcyclotransferase 1 [Source:HGNC Symbol;Acc:HGNC:28680]	4.57098	9.70237e-07
TCAP	ENSG00000173991	titin-cap [Source:HGNC Symbol;Acc:HGNC:11610]	4.56566	0.000103762
KLK13	ENSG00000167759	kallikrein related peptidase 13 [Source:HGNC Symbol;Acc:HGNC:6361]	4.54932	6.64501e-08
AWAT2	ENSG00000147160	acyl-CoA wax alcohol acyltransferase 2 [Source:HGNC Symbol;Acc:HGNC:23251]	4.51224	0.0150506
IRX4	ENSG00000113430	iroquois homeobox 4 [Source:HGNC Symbol;Acc:HGNC:6129]	4.48331	4.42791e-07
KRT80	ENSG00000167767	keratin 80 [Source:HGNC Symbol;Acc:HGNC:27056]	4.45568	1.85e-14
PLA2G4E-AS1	ENSG00000246740	PLA2G4E antisense RNA 1 [Source:HGNC Symbol;Acc:HGNC:51419]	4.44301	0.00537363
SLC47A2	ENSG00000180638	solute carrier family 47 member 2 [Source:HGNC Symbol;Acc:HGNC:26439]	4.41769	6.71e-12
ARNTL2	ENSG00000029153	aryl hydrocarbon receptor nuclear translocator like 2 [Source:HGNC Symbol;Acc:HGNC:18984]	4.40244	5.02e-16
SHISAL1	ENSG00000138944	shisa like 1 [Source:HGNC Symbol;Acc:HGNC:29335]	4.38192	0.000120487
ARG1	ENSG00000118520	arginase 1 [Source:HGNC Symbol;Acc:HGNC:663]	4.37809	1.32316e-05
CALML5	ENSG00000178372	calmodulin like 5 [Source:HGNC Symbol;Acc:HGNC:18180]	4.34593	4.817e-10
LINC02160	ENSG00000251443	long intergenic non-protein coding RNA 2160 [Source:HGNC Symbol;Acc:HGNC:53021]	4.28617	0.000718917
KLHL41	ENSG00000239474	kelch like family member 41 [Source:HGNC Symbol;Acc:HGNC:16905]	4.21889	0.00592427
COMP	ENSG00000105664	cartilage oligomeric matrix protein [Source:HGNC Symbol;Acc:HGNC:2227]	4.21638	3.61229e-06
TENM2	ENSG00000145934	teneurin transmembrane protein 2 [Source:HGNC Symbol;Acc:HGNC:29943]	4.19599	1.06026e-09
LINC00707	ENSG00000238266	long intergenic non-protein coding RNA 707 [Source:HGNC Symbol;Acc:HGNC:44691]	4.1857	9.9503e-05
EDN2	ENSG00000127129	endothelin 2 [Source:HGNC Symbol;Acc:HGNC:3177]	4.16004	8.31614e-05
ALOXE3	ENSG00000179148	arachidonate lipoxygenase 3 [Source:HGNC Symbol;Acc:HGNC:13743]	4.1581	0.00119783
ELOVL3	ENSG00000119915	ELOVL fatty acid elongase 3 [Source:HGNC Symbol;Acc:HGNC:18047]	4.15676	0.0337965
WDR72	ENSG00000166415	WD repeat domain 72 [Source:HGNC Symbol;Acc:HGNC:26790]	4.14296	0.000843464
KLK12	ENSG00000186474	kallikrein related peptidase 12 [Source:HGNC Symbol;Acc:HGNC:6360]	4.13923	5.01901e-06
SLC7A11	ENSG00000151012	solute carrier family 7 member 11 [Source:HGNC Symbol;Acc:HGNC:11059]	4.13616	1.11399e-10
EN1	ENSG00000163064	engrailed homeobox 1 [Source:HGNC Symbol;Acc:HGNC:3342]	4.11328	0.000899336
RDH16	ENSG00000139547	retinol dehydrogenase 16 [Source:HGNC Symbol;Acc:HGNC:29674]	4.10785	7.72943e-08
ADAM23	ENSG00000114948	ADAM metallopeptidase domain 23 [Source:HGNC Symbol;Acc:HGNC:202]	4.10694	4.53999e-06
S100A2	ENSG00000196754	S100 calcium binding protein A2 [Source:HGNC Symbol;Acc:HGNC:10492]	4.10656	6.31e-14
DNASE1L2	ENSG00000167968	deoxyribonuclease 1 like 2 [Source:HGNC Symbol;Acc:HGNC:2958]	4.08012	0.000317524
KRT24	ENSG00000167916	keratin 24 [Source:HGNC Symbol;Acc:HGNC:18527]	4.07072	0.000111689
TPX2	ENSG00000088325	TPX2 microtubule nucleation factor [Source:HGNC Symbol;Acc:HGNC:1249]	4.06306	5.13e-15
GOLGA7B	ENSG00000155265	golgin A7 family member B [Source:HGNC Symbol;Acc:HGNC:31668]	4.0376	3.48e-12
HLA-DRB5	ENSG00000198502	major histocompatibility complex, class II, DR beta 5 [Source:HGNC Symbol;Acc:HGNC:4953]	4.03176	0.000881318
BIRC5	ENSG00000089685	baculoviral IAP repeat containing 5 [Source:HGNC Symbol;Acc:HGNC:593]	4.02235	3.69e-14
AC011346.1	ENSG00000247199	novel transcript, antisense to SPINK9, SPINK7 and SPINK13	4.02046	2.05992e-05
MYOZ1	ENSG00000177791	myozenin 1 [Source:HGNC Symbol;Acc:HGNC:13752]	4.01645	0.0369837
TM4SF19-AS1	ENSG00000235897	TM4SF19 antisense RNA 1 [Source:HGNC Symbol;Acc:HGNC:41085]	3.97802	0.000546353
PYGM	ENSG00000068976	glycogen phosphorylase, muscle associated [Source:HGNC Symbol;Acc:HGNC:9726]	3.97466	0.00759163
CSTA	ENSG00000121552	cystatin A [Source:HGNC Symbol;Acc:HGNC:2481]	3.96433	2.72243e-08
LAMC2	ENSG00000058085	laminin subunit gamma 2 [Source:HGNC Symbol;Acc:HGNC:6493]	3.95969	7.48e-17
PRR11	ENSG00000068489	proline rich 11 [Source:HGNC Symbol;Acc:HGNC:25619]	3.91829	4.39e-12
VSIG10L	ENSG00000186806	V-set and immunoglobulin domain containing 10 like [Source:HGNC Symbol;Acc:HGNC:27111]	3.90989	7.14214e-06
RNU4-1	ENSG00000200795	RNA, U4 small nuclear 1 [Source:HGNC Symbol;Acc:HGNC:10192]	3.88859	0.000251243
RNF222	ENSG00000189051	ring finger protein 222 [Source:HGNC Symbol;Acc:HGNC:34517]	3.87303	0.000196793
CA9	ENSG00000107159	carbonic anhydrase 9 [Source:HGNC Symbol;Acc:HGNC:1383]	3.86964	0.0025514
IL12RB2	ENSG00000081985	interleukin 12 receptor subunit beta 2 [Source:HGNC Symbol;Acc:HGNC:5972]	3.86007	2.01341e-06
AC023632.5	ENSG00000254315	novel transcript	3.85637	0.0259628
ENDOU	ENSG00000111405	endonuclease, poly(U) specific [Source:HGNC Symbol;Acc:HGNC:14369]	3.85211	0.00072622
LERFS	ENSG00000234665	lncRNA negative regulator of fibroblast-like synoviocyte migration, SYNCRIP interacting [Source:HGNC Symbol;Acc:HGNC:51182]	3.84703	0.0277506
LIPG	ENSG00000101670	lipase G, endothelial type [Source:HGNC Symbol;Acc:HGNC:6623]	3.84645	0.000219497
CXCL13	ENSG00000156234	C-X-C motif chemokine ligand 13 [Source:HGNC Symbol;Acc:HGNC:10639]	3.83399	0.003296
AL110114.1	ENSG00000286787	novel transcript, antisense to PSMF1	3.83226	0.0112396
TMEM45A	ENSG00000181458	transmembrane protein 45A [Source:HGNC Symbol;Acc:HGNC:25480]	3.82169	9.85925e-06
IGFN1	ENSG00000163395	immunoglobulin like and fibronectin type III domain containing 1 [Source:HGNC Symbol;Acc:HGNC:24607]	3.8155	5.60391e-05
TTN	ENSG00000155657	titin [Source:HGNC Symbol;Acc:HGNC:12403]	3.81257	0.000527822
CYSRT1	ENSG00000197191	cysteine rich tail 1 [Source:HGNC Symbol;Acc:HGNC:30529]	3.8102	9.69367e-07
FGF22	ENSG00000070388	fibroblast growth factor 22 [Source:HGNC Symbol;Acc:HGNC:3679]	3.80801	0.000117977
SEC14L4	ENSG00000133488	SEC14 like lipid binding 4 [Source:HGNC Symbol;Acc:HGNC:20627]	3.80134	0.00821514
TH	ENSG00000180176	tyrosine hydroxylase [Source:HGNC Symbol;Acc:HGNC:11782]	3.79871	0.000434035
RHCG	ENSG00000140519	Rh family C glycoprotein [Source:HGNC Symbol;Acc:HGNC:18140]	3.79617	1.08657e-07
CAVIN4	ENSG00000170681	caveolae associated protein 4 [Source:HGNC Symbol;Acc:HGNC:33742]	3.79551	0.0014868
KRT17	ENSG00000128422	keratin 17 [Source:HGNC Symbol;Acc:HGNC:6427]	3.76949	1.115e-08
SLC38A5	ENSG00000017483	solute carrier family 38 member 5 [Source:HGNC Symbol;Acc:HGNC:18070]	3.76297	1.74e-11
FANCA	ENSG00000187741	FA complementation group A [Source:HGNC Symbol;Acc:HGNC:3582]	3.75117	2.70072e-08
CIP2A	ENSG00000163507	cell proliferation regulating inhibitor of protein phosphatase 2A [Source:HGNC Symbol;Acc:HGNC:29302]	3.75039	0.00029612
PROC	ENSG00000115718	protein C, inactivator of coagulation factors Va and VIIIa [Source:HGNC Symbol;Acc:HGNC:9451]	3.73656	4.16673e-05
HPD	ENSG00000158104	4-hydroxyphenylpyruvate dioxygenase [Source:HGNC Symbol;Acc:HGNC:5147]	3.73035	0.0263804
KRT27	ENSG00000171446	keratin 27 [Source:HGNC Symbol;Acc:HGNC:30841]	3.70665	0.00971885
RNU4-2	ENSG00000202538	RNA, U4 small nuclear 2 [Source:HGNC Symbol;Acc:HGNC:10193]	3.70278	3.91232e-05
CXCL10	ENSG00000169245	C-X-C motif chemokine ligand 10 [Source:HGNC Symbol;Acc:HGNC:10637]	3.69998	0.00230095
GALNT6	ENSG00000139629	polypeptide N-acetylgalactosaminyltransferase 6 [Source:HGNC Symbol;Acc:HGNC:4128]	3.69605	7.1e-17
ANKRD22	ENSG00000152766	ankyrin repeat domain 22 [Source:HGNC Symbol;Acc:HGNC:28321]	3.69302	1.22467e-08
KLK10	ENSG00000129451	kallikrein related peptidase 10 [Source:HGNC Symbol;Acc:HGNC:6358]	3.66425	5.44648e-08
WFDC5	ENSG00000175121	WAP four-disulfide core domain 5 [Source:HGNC Symbol;Acc:HGNC:20477]	3.64596	0.000226325
GBP6	ENSG00000183347	guanylate binding protein family member 6 [Source:HGNC Symbol;Acc:HGNC:25395]	3.63886	0.00019711
AL354953.1	ENSG00000287929	novel transcript, antisense to NMNAT2	3.63422	9.89745e-06
AC103718.1	ENSG00000285108	novel transcript	3.62573	2.64513e-07
FIRRE	ENSG00000213468	firre intergenic repeating RNA element [Source:HGNC Symbol;Acc:HGNC:49627]	3.62488	5.55857e-05
UPP1	ENSG00000183696	uridine phosphorylase 1 [Source:HGNC Symbol;Acc:HGNC:12576]	3.61963	4.05e-17
IL4I1	ENSG00000104951	interleukin 4 induced 1 [Source:HGNC Symbol;Acc:HGNC:19094]	3.61925	4.95769e-05
AC016027.2	ENSG00000234913	novel transcript	3.60407	0.000265198
GTSE1	ENSG00000075218	G2 and S-phase expressed 1 [Source:HGNC Symbol;Acc:HGNC:13698]	3.58614	5.84365e-09
MKI67	ENSG00000148773	marker of proliferation Ki-67 [Source:HGNC Symbol;Acc:HGNC:7107]	3.57742	4.51e-12
FPGS	ENSG00000136877	folylpolyglutamate synthase [Source:HGNC Symbol;Acc:HGNC:3824]	3.57571	1.89553e-06
RNU1-67P	ENSG00000207175	RNA, U1 small nuclear 67, pseudogene [Source:HGNC Symbol;Acc:HGNC:48409]	3.56846	0.000434477
AURKB	ENSG00000178999	aurora kinase B [Source:HGNC Symbol;Acc:HGNC:11390]	3.56079	1.77061e-08
NEB	ENSG00000183091	nebulin [Source:HGNC Symbol;Acc:HGNC:7720]	3.55964	0.000105101
HK2	ENSG00000159399	hexokinase 2 [Source:HGNC Symbol;Acc:HGNC:4923]	3.55739	5.69722e-07
DLX3	ENSG00000064195	distal-less homeobox 3 [Source:HGNC Symbol;Acc:HGNC:2916]	3.54486	2.53292e-07
CSTB	ENSG00000160213	cystatin B [Source:HGNC Symbol;Acc:HGNC:2482]	3.54169	1.22467e-08
SLC6A2	ENSG00000103546	solute carrier family 6 member 2 [Source:HGNC Symbol;Acc:HGNC:11048]	3.5236	5.45296e-05
ENO3	ENSG00000108515	enolase 3 [Source:HGNC Symbol;Acc:HGNC:3354]	3.51081	0.000540545
CLCA2	ENSG00000137975	chloride channel accessory 2 [Source:HGNC Symbol;Acc:HGNC:2016]	3.50815	1.41e-11
LDB3	ENSG00000122367	LIM domain binding 3 [Source:HGNC Symbol;Acc:HGNC:15710]	3.50643	0.00386222
MYBL2	ENSG00000101057	MYB proto-oncogene like 2 [Source:HGNC Symbol;Acc:HGNC:7548]	3.46436	5.66293e-08
AKR1C1	ENSG00000187134	aldo-keto reductase family 1 member C1 [Source:HGNC Symbol;Acc:HGNC:384]	3.40121	2.33179e-07
MCM10	ENSG00000065328	minichromosome maintenance 10 replication initiation factor [Source:HGNC Symbol;Acc:HGNC:18043]	3.39834	2.45513e-05
TROAP	ENSG00000135451	trophinin associated protein [Source:HGNC Symbol;Acc:HGNC:12327]	3.38592	8.74551e-09
ADAM12	ENSG00000148848	ADAM metallopeptidase domain 12 [Source:HGNC Symbol;Acc:HGNC:190]	3.38361	0.000452893
DNAH14	ENSG00000185842	dynein axonemal heavy chain 14 [Source:HGNC Symbol;Acc:HGNC:2945]	3.35466	0.0041043
CDC20	ENSG00000117399	cell division cycle 20 [Source:HGNC Symbol;Acc:HGNC:1723]	3.34772	2.76e-14
MAL	ENSG00000172005	mal, T cell differentiation protein [Source:HGNC Symbol;Acc:HGNC:6817]	3.34148	6.67081e-05
CPA4	ENSG00000128510	carboxypeptidase A4 [Source:HGNC Symbol;Acc:HGNC:15740]	3.33136	1.06302e-05
AKR1C2	ENSG00000151632	aldo-keto reductase family 1 member C2 [Source:HGNC Symbol;Acc:HGNC:385]	3.32822	3.99143e-06
CASP14	ENSG00000105141	caspase 14 [Source:HGNC Symbol;Acc:HGNC:1502]	3.3237	0.00370569
MYLPF	ENSG00000180209	myosin light chain, phosphorylatable, fast skeletal muscle [Source:HGNC Symbol;Acc:HGNC:29824]	3.31407	0.00341794
S100A12	ENSG00000163221	S100 calcium binding protein A12 [Source:HGNC Symbol;Acc:HGNC:10489]	3.30706	2.26073e-05
RRM2	ENSG00000171848	ribonucleotide reductase regulatory subunit M2 [Source:HGNC Symbol;Acc:HGNC:10452]	3.29963	4.25012e-06
SLC7A1	ENSG00000139514	solute carrier family 7 member 1 [Source:HGNC Symbol;Acc:HGNC:11057]	3.29288	1.08788e-06
LYPD5	ENSG00000159871	LY6/PLAUR domain containing 5 [Source:HGNC Symbol;Acc:HGNC:26397]	3.28919	1.25265e-07
HMGB3	ENSG00000029993	high mobility group box 3 [Source:HGNC Symbol;Acc:HGNC:5004]	3.28854	6.39e-13
S100A8	ENSG00000143546	S100 calcium binding protein A8 [Source:HGNC Symbol;Acc:HGNC:10498]	3.27926	2.31759e-07
AKR1C3	ENSG00000196139	aldo-keto reductase family 1 member C3 [Source:HGNC Symbol;Acc:HGNC:386]	3.2768	0.000154065
LINC01094	ENSG00000251442	long intergenic non-protein coding RNA 1094 [Source:HGNC Symbol;Acc:HGNC:49219]	3.27428	2.74602e-05
UBASH3B	ENSG00000154127	ubiquitin associated and SH3 domain containing B [Source:HGNC Symbol;Acc:HGNC:29884]	3.26586	5.76147e-08
KRT42P	ENSG00000214514	keratin 42 pseudogene [Source:HGNC Symbol;Acc:HGNC:27581]	3.25736	1.36734e-06
PLK1	ENSG00000166851	polo like kinase 1 [Source:HGNC Symbol;Acc:HGNC:9077]	3.25102	2.37689e-10
KCNJ15	ENSG00000157551	potassium voltage-gated channel subfamily J member 15 [Source:HGNC Symbol;Acc:HGNC:6261]	3.24181	5.76147e-08
AURKA	ENSG00000087586	aurora kinase A [Source:HGNC Symbol;Acc:HGNC:11393]	3.23502	8.12421e-08
CCL22	ENSG00000102962	C-C motif chemokine ligand 22 [Source:HGNC Symbol;Acc:HGNC:10621]	3.23236	4.43836e-06
AC009271.1	ENSG00000267327	novel transcript	3.22035	0.00156847
AL590999.1	ENSG00000235033	novel transcript	3.21659	0.00746804
TNC	ENSG00000041982	tenascin C [Source:HGNC Symbol;Acc:HGNC:5318]	3.21193	2.54292e-10
SERPINB13	ENSG00000197641	serpin family B member 13 [Source:HGNC Symbol;Acc:HGNC:8944]	3.21038	3.56551e-05
TRIM16L	ENSG00000108448	tripartite motif containing 16 like [Source:HGNC Symbol;Acc:HGNC:32670]	3.20957	4.07328e-05
CORO6	ENSG00000167549	coronin 6 [Source:HGNC Symbol;Acc:HGNC:21356]	3.2091	0.000154065
POU3F1	ENSG00000185668	POU class 3 homeobox 1 [Source:HGNC Symbol;Acc:HGNC:9214]	3.19731	4.56183e-05
RIMS3	ENSG00000117016	regulating synaptic membrane exocytosis 3 [Source:HGNC Symbol;Acc:HGNC:21292]	3.16574	2.96588e-05
CDA	ENSG00000158825	cytidine deaminase [Source:HGNC Symbol;Acc:HGNC:1712]	3.1629	8.46786e-06
NMRAL2P	ENSG00000171658	NmrA like redox sensor 2, pseudogene [Source:HGNC Symbol;Acc:HGNC:52332]	3.16017	0.00293068
TGM5	ENSG00000104055	transglutaminase 5 [Source:HGNC Symbol;Acc:HGNC:11781]	3.15921	4.77857e-05
TPM1	ENSG00000140416	tropomyosin 1 [Source:HGNC Symbol;Acc:HGNC:12010]	3.14886	6.94415e-05
IL11	ENSG00000095752	interleukin 11 [Source:HGNC Symbol;Acc:HGNC:5966]	3.13618	0.000114574
MMP9	ENSG00000100985	matrix metallopeptidase 9 [Source:HGNC Symbol;Acc:HGNC:7176]	3.11647	0.000113046
SCARNA22	ENSG00000249784	small Cajal body-specific RNA 22 [Source:HGNC Symbol;Acc:HGNC:32580]	3.11293	0.0027917
AL139423.1	ENSG00000272078	novel transcript, antisense to CASZ1	3.11117	0.0323041
RSAD2	ENSG00000134321	radical S-adenosyl methionine domain containing 2 [Source:HGNC Symbol;Acc:HGNC:30908]	3.09681	1.3843e-06
DSC2	ENSG00000134755	desmocollin 2 [Source:HGNC Symbol;Acc:HGNC:3036]	3.08113	5.05882e-08
SPC24	ENSG00000161888	SPC24 component of NDC80 kinetochore complex [Source:HGNC Symbol;Acc:HGNC:26913]	3.07105	4.36023e-08
KRT14	ENSG00000186847	keratin 14 [Source:HGNC Symbol;Acc:HGNC:6416]	3.06685	5.07245e-10
TRPM2-AS	ENSG00000230061	TRPM2 antisense RNA [Source:HGNC Symbol;Acc:HGNC:50758]	3.06294	0.00529514
TRPV3	ENSG00000167723	transient receptor potential cation channel subfamily V member 3 [Source:HGNC Symbol;Acc:HGNC:18084]	3.04429	0.000315984
SP6	ENSG00000189120	Sp6 transcription factor [Source:HGNC Symbol;Acc:HGNC:14530]	3.0285	7.13764e-05
HAS3	ENSG00000103044	hyaluronan synthase 3 [Source:HGNC Symbol;Acc:HGNC:4820]	3.02628	3.47656e-05
PIF1	ENSG00000140451	PIF1 5'-to-3' DNA helicase [Source:HGNC Symbol;Acc:HGNC:26220]	3.02458	7.80836e-06
CDHR1	ENSG00000148600	cadherin related family member 1 [Source:HGNC Symbol;Acc:HGNC:14550]	3.0163	5.43687e-07
ISG15	ENSG00000187608	ISG15 ubiquitin like modifier [Source:HGNC Symbol;Acc:HGNC:4053]	2.99979	1.76e-11
LRRC15	ENSG00000172061	leucine rich repeat containing 15 [Source:HGNC Symbol;Acc:HGNC:20818]	2.9984	0.00310514
TNFRSF12A	ENSG00000006327	TNF receptor superfamily member 12A [Source:HGNC Symbol;Acc:HGNC:18152]	2.99035	1.51611e-08
SLC52A1	ENSG00000132517	solute carrier family 52 member 1 [Source:HGNC Symbol;Acc:HGNC:30225]	2.98081	2.66059e-05
IFI6	ENSG00000126709	interferon alpha inducible protein 6 [Source:HGNC Symbol;Acc:HGNC:4054]	2.98057	1.18588e-05
CMYA5	ENSG00000164309	cardiomyopathy associated 5 [Source:HGNC Symbol;Acc:HGNC:14305]	2.96788	0.0121892
AC005224.2	ENSG00000266378	novel transcript	2.95943	0.00101086
IQGAP3	ENSG00000183856	IQ motif containing GTPase activating protein 3 [Source:HGNC Symbol;Acc:HGNC:20669]	2.95925	1.04414e-06
TMPRSS11A	ENSG00000187054	transmembrane serine protease 11A [Source:HGNC Symbol;Acc:HGNC:27954]	2.94961	0.00333795
ELOVL4	ENSG00000118402	ELOVL fatty acid elongase 4 [Source:HGNC Symbol;Acc:HGNC:14415]	2.9382	0.0216125
ALDH3B2	ENSG00000132746	aldehyde dehydrogenase 3 family member B2 [Source:HGNC Symbol;Acc:HGNC:411]	2.93693	3.26224e-09
CENPF	ENSG00000117724	centromere protein F [Source:HGNC Symbol;Acc:HGNC:1857]	2.92831	0.00118595
LAMP5	ENSG00000125869	lysosomal associated membrane protein family member 5 [Source:HGNC Symbol;Acc:HGNC:16097]	2.92115	0.00125896
S100A3	ENSG00000188015	S100 calcium binding protein A3 [Source:HGNC Symbol;Acc:HGNC:10493]	2.89854	2.33179e-07
RN7SL1	ENSG00000276168	RNA component of signal recognition particle 7SL1 [Source:HGNC Symbol;Acc:HGNC:10038]	2.89302	3.69467e-07
BAIAP2L2	ENSG00000128298	BAI1 associated protein 2 like 2 [Source:HGNC Symbol;Acc:HGNC:26203]	2.88601	5.2377e-05
ANLN	ENSG00000011426	anillin actin binding protein [Source:HGNC Symbol;Acc:HGNC:14082]	2.88391	0.0012634
ASPHD1	ENSG00000174939	aspartate beta-hydroxylase domain containing 1 [Source:HGNC Symbol;Acc:HGNC:27380]	2.88343	0.0038299
SORCS2	ENSG00000184985	sortilin related VPS10 domain containing receptor 2 [Source:HGNC Symbol;Acc:HGNC:16698]	2.87944	0.00475144
GDA	ENSG00000119125	guanine deaminase [Source:HGNC Symbol;Acc:HGNC:4212]	2.86432	0.00243944
SAMD5	ENSG00000203727	sterile alpha motif domain containing 5 [Source:HGNC Symbol;Acc:HGNC:21180]	2.861	0.000661193
TMEM86A	ENSG00000151117	transmembrane protein 86A [Source:HGNC Symbol;Acc:HGNC:26890]	2.85929	3.06561e-05
GCOM1	ENSG00000137878	GRINL1A complex locus 1 [Source:HGNC Symbol;Acc:HGNC:26424]	2.85635	0.000496817
DCBLD1	ENSG00000164465	discoidin, CUB and LCCL domain containing 1 [Source:HGNC Symbol;Acc:HGNC:21479]	2.8513	1.93e-12
CBX2	ENSG00000173894	chromobox 2 [Source:HGNC Symbol;Acc:HGNC:1552]	2.85126	0.000582247
CCNB1	ENSG00000134057	cyclin B1 [Source:HGNC Symbol;Acc:HGNC:1579]	2.8432	0.000363387
EIF4EBP1	ENSG00000187840	eukaryotic translation initiation factor 4E binding protein 1 [Source:HGNC Symbol;Acc:HGNC:3288]	2.84222	1.7e-13
MUC3A	ENSG00000169894	mucin 3A, cell surface associated [Source:HGNC Symbol;Acc:HGNC:7513]	2.83556	0.00464488
PDPN	ENSG00000162493	podoplanin [Source:HGNC Symbol;Acc:HGNC:29602]	2.83397	2.62538e-06
CDCA3	ENSG00000111665	cell division cycle associated 3 [Source:HGNC Symbol;Acc:HGNC:14624]	2.83305	1.81268e-05
CD24	ENSG00000272398	CD24 molecule [Source:HGNC Symbol;Acc:HGNC:1645]	2.8305	0.00109893
CPXM1	ENSG00000088882	carboxypeptidase X, M14 family member 1 [Source:HGNC Symbol;Acc:HGNC:15771]	2.82836	0.0494448
FOXE1	ENSG00000178919	forkhead box E1 [Source:HGNC Symbol;Acc:HGNC:3806]	2.82702	0.000248555
PPFIA4	ENSG00000143847	PTPRF interacting protein alpha 4 [Source:HGNC Symbol;Acc:HGNC:9248]	2.81443	1.00297e-05
AL117329.1	ENSG00000224271	novel transcript	2.80318	0.00676707
MDFI	ENSG00000112559	MyoD family inhibitor [Source:HGNC Symbol;Acc:HGNC:6967]	2.80135	4.69e-11
ZNF469	ENSG00000225614	zinc finger protein 469 [Source:HGNC Symbol;Acc:HGNC:23216]	2.79935	0.0014332
SLC7A8	ENSG00000092068	solute carrier family 7 member 8 [Source:HGNC Symbol;Acc:HGNC:11066]	2.79866	0.00173048
IL22RA1	ENSG00000142677	interleukin 22 receptor subunit alpha 1 [Source:HGNC Symbol;Acc:HGNC:13700]	2.79844	0.000669243
C6orf141	ENSG00000197261	chromosome 6 open reading frame 141 [Source:HGNC Symbol;Acc:HGNC:21351]	2.79665	3.52292e-05
RNA5SP248	ENSG00000202472	RNA, 5S ribosomal pseudogene 248 [Source:HGNC Symbol;Acc:HGNC:43148]	2.79244	0.0398337
SQLE	ENSG00000104549	squalene epoxidase [Source:HGNC Symbol;Acc:HGNC:11279]	2.78628	3.40508e-06
GPR68	ENSG00000119714	G protein-coupled receptor 68 [Source:HGNC Symbol;Acc:HGNC:4519]	2.78114	0.000757925
SCD	ENSG00000099194	stearoyl-CoA desaturase [Source:HGNC Symbol;Acc:HGNC:10571]	2.77881	0.00185276
PTHLH	ENSG00000087494	parathyroid hormone like hormone [Source:HGNC Symbol;Acc:HGNC:9607]	2.77214	1.73766e-06
AC090559.1	ENSG00000255197	novel transcript	2.76164	0.00126452
CD177	ENSG00000204936	CD177 molecule [Source:HGNC Symbol;Acc:HGNC:30072]	2.755	0.0366662
CCNB2	ENSG00000157456	cyclin B2 [Source:HGNC Symbol;Acc:HGNC:1580]	2.75362	2.7484e-05
TK1	ENSG00000167900	thymidine kinase 1 [Source:HGNC Symbol;Acc:HGNC:11830]	2.75217	1.32711e-08
SLC28A3	ENSG00000197506	solute carrier family 28 member 3 [Source:HGNC Symbol;Acc:HGNC:16484]	2.74414	0.00138349
MIAT	ENSG00000225783	myocardial infarction associated transcript [Source:HGNC Symbol;Acc:HGNC:33425]	2.73706	1.18679e-06
COL27A1	ENSG00000196739	collagen type XXVII alpha 1 chain [Source:HGNC Symbol;Acc:HGNC:22986]	2.72714	1.93e-12
SLAMF7	ENSG00000026751	SLAM family member 7 [Source:HGNC Symbol;Acc:HGNC:21394]	2.72105	0.002858
SERPINE1	ENSG00000106366	serpin family E member 1 [Source:HGNC Symbol;Acc:HGNC:8583]	2.70909	0.000562096
CEACAM19	ENSG00000186567	carcinoembryonic antigen related cell adhesion molecule 19 [Source:HGNC Symbol;Acc:HGNC:31951]	2.70361	2.31759e-07
ETV4	ENSG00000175832	ETS variant 4 [Source:HGNC Symbol;Acc:HGNC:3493]	2.68223	0.000107451
IFFO2	ENSG00000169991	intermediate filament family orphan 2 [Source:HGNC Symbol;Acc:HGNC:27006]	2.66526	6.08278e-08
NETO2	ENSG00000171208	neuropilin and tolloid like 2 [Source:HGNC Symbol;Acc:HGNC:14644]	2.66171	2.388e-05
HAPLN3	ENSG00000140511	hyaluronan and proteoglycan link protein 3 [Source:HGNC Symbol;Acc:HGNC:21446]	2.6557	1.58465e-07
FUT7	ENSG00000180549	fucosyltransferase 7 [Source:HGNC Symbol;Acc:HGNC:4018]	2.65203	0.0276747
ODC1	ENSG00000115758	ornithine decarboxylase 1 [Source:HGNC Symbol;Acc:HGNC:8109]	2.64797	0.000369547
CDC6	ENSG00000094804	cell division cycle 6 [Source:HGNC Symbol;Acc:HGNC:1744]	2.64529	0.0001918
HSPB7	ENSG00000173641	heat shock protein family B (small) member 7 [Source:HGNC Symbol;Acc:HGNC:5249]	2.63806	0.0194585
POC1A	ENSG00000164087	POC1 centriolar protein A [Source:HGNC Symbol;Acc:HGNC:24488]	2.63499	5.2377e-05
AC004765.1	ENSG00000285704	novel transcript, antisense to WNK1	2.61543	0.000907046
CKM	ENSG00000104879	creatine kinase, M-type [Source:HGNC Symbol;Acc:HGNC:1994]	2.60768	0.00987178
KCND3	ENSG00000171385	potassium voltage-gated channel subfamily D member 3 [Source:HGNC Symbol;Acc:HGNC:6239]	2.60671	2.79891e-05
NCCRP1	ENSG00000188505	non-specific cytotoxic cell receptor protein 1 homolog (zebrafish) [Source:HGNC Symbol;Acc:HGNC:33739]	2.59896	0.00083842
AC004816.1	ENSG00000259153	novel transcript	2.59512	0.00527305
CLSPN	ENSG00000092853	claspin [Source:HGNC Symbol;Acc:HGNC:19715]	2.59403	0.000102088
HIST1H2AE	ENSG00000277075	histone cluster 1 H2A family member e [Source:HGNC Symbol;Acc:HGNC:4724]	2.59384	0.00427001
CENPM	ENSG00000100162	centromere protein M [Source:HGNC Symbol;Acc:HGNC:18352]	2.58432	1.72832e-06
MYEOV	ENSG00000172927	myeloma overexpressed [Source:HGNC Symbol;Acc:HGNC:7563]	2.58335	0.00134665
GBP5	ENSG00000154451	guanylate binding protein 5 [Source:HGNC Symbol;Acc:HGNC:19895]	2.57886	0.00774924
SPHK1	ENSG00000176170	sphingosine kinase 1 [Source:HGNC Symbol;Acc:HGNC:11240]	2.57553	3.93256e-06
MYOM1	ENSG00000101605	myomesin 1 [Source:HGNC Symbol;Acc:HGNC:7613]	2.57299	0.0209313
AC025171.1	ENSG00000177738	novel transcript, sense overlapping to ANXA2R	2.5705	0.00549988
AC006270.1	ENSG00000264513	novel transcript, antisense to TANC2	2.56998	9.74455e-08
ASPN	ENSG00000106819	asporin [Source:HGNC Symbol;Acc:HGNC:14872]	2.56902	0.00336448
BTBD11	ENSG00000151136	BTB domain containing 11 [Source:HGNC Symbol;Acc:HGNC:23844]	2.56078	0.000194385
KDM7A-DT	ENSG00000260231	KDM7A divergent transcript [Source:HGNC Symbol;Acc:HGNC:48959]	2.55655	5.32022e-06
EMC3-AS1	ENSG00000180385	EMC3 antisense RNA 1 [Source:HGNC Symbol;Acc:HGNC:49223]	2.55227	0.00072622
PAPPA	ENSG00000182752	pappalysin 1 [Source:HGNC Symbol;Acc:HGNC:8602]	2.54249	0.000287089
TYMP	ENSG00000025708	thymidine phosphorylase [Source:HGNC Symbol;Acc:HGNC:3148]	2.53384	1.47673e-07
TNFAIP8L1	ENSG00000185361	TNF alpha induced protein 8 like 1 [Source:HGNC Symbol;Acc:HGNC:28279]	2.53169	6.90881e-08
RECQL4	ENSG00000160957	RecQ like helicase 4 [Source:HGNC Symbol;Acc:HGNC:9949]	2.53067	3.93256e-06
LINP1	ENSG00000223784	lncRNA in non-homologous end joining pathway 1 [Source:HGNC Symbol;Acc:HGNC:53170]	2.52929	0.0190413
BDKRB2	ENSG00000168398	bradykinin receptor B2 [Source:HGNC Symbol;Acc:HGNC:1030]	2.52067	1.48375e-05
DNAH17	ENSG00000187775	dynein axonemal heavy chain 17 [Source:HGNC Symbol;Acc:HGNC:2946]	2.51535	0.0154284
LAD1	ENSG00000159166	ladinin 1 [Source:HGNC Symbol;Acc:HGNC:6472]	2.49302	1.11399e-10
BST2	ENSG00000130303	bone marrow stromal cell antigen 2 [Source:HGNC Symbol;Acc:HGNC:1119]	2.49164	0.00586441
LINC00958	ENSG00000251381	long intergenic non-protein coding RNA 958 [Source:HGNC Symbol;Acc:HGNC:48671]	2.48666	1.5569e-07
PTGS1	ENSG00000095303	prostaglandin-endoperoxide synthase 1 [Source:HGNC Symbol;Acc:HGNC:9604]	2.47495	0.000136424
HLA-DQA1	ENSG00000196735	major histocompatibility complex, class II, DQ alpha 1 [Source:HGNC Symbol;Acc:HGNC:4942]	2.47236	0.0108978
PLEK2	ENSG00000100558	pleckstrin 2 [Source:HGNC Symbol;Acc:HGNC:19238]	2.47214	2.57842e-05
BAK1	ENSG00000030110	BCL2 antagonist/killer 1 [Source:HGNC Symbol;Acc:HGNC:949]	2.46459	2.68551e-09
DBNDD1	ENSG00000003249	dysbindin domain containing 1 [Source:HGNC Symbol;Acc:HGNC:28455]	2.46431	3.99544e-05
OASL	ENSG00000135114	2'-5'-oligoadenylate synthetase like [Source:HGNC Symbol;Acc:HGNC:8090]	2.45977	0.000365183
AC016747.1	ENSG00000212978	novel transcript	2.45772	1.4663e-07
AC026356.2	ENSG00000276115	novel transcript, sense intronic to BICD1	2.45432	0.00164394
TMEM52	ENSG00000178821	transmembrane protein 52 [Source:HGNC Symbol;Acc:HGNC:27916]	2.45035	0.00418519
MXD1	ENSG00000059728	MAX dimerization protein 1 [Source:HGNC Symbol;Acc:HGNC:6761]	2.4448	8.31522e-05
IFI44L	ENSG00000137959	interferon induced protein 44 like [Source:HGNC Symbol;Acc:HGNC:17817]	2.44406	0.000188526
MYO1E	ENSG00000157483	myosin IE [Source:HGNC Symbol;Acc:HGNC:7599]	2.43765	0.000384411
UBE2C	ENSG00000175063	ubiquitin conjugating enzyme E2 C [Source:HGNC Symbol;Acc:HGNC:15937]	2.43322	0.00117465
OLFM2	ENSG00000105088	olfactomedin 2 [Source:HGNC Symbol;Acc:HGNC:17189]	2.42886	1.65823e-06
S100A16	ENSG00000188643	S100 calcium binding protein A16 [Source:HGNC Symbol;Acc:HGNC:20441]	2.42159	2.56936e-05
EML1	ENSG00000066629	EMAP like 1 [Source:HGNC Symbol;Acc:HGNC:3330]	2.42016	4.65025e-05
MTERF1	ENSG00000127989	mitochondrial transcription termination factor 1 [Source:HGNC Symbol;Acc:HGNC:21463]	2.41651	0.00227166
KNSTRN	ENSG00000128944	kinetochore localized astrin (SPAG5) binding protein [Source:HGNC Symbol;Acc:HGNC:30767]	2.41644	0.0022945
FABP6	ENSG00000170231	fatty acid binding protein 6 [Source:HGNC Symbol;Acc:HGNC:3561]	2.41619	0.0118264
GRIN2D	ENSG00000105464	glutamate ionotropic receptor NMDA type subunit 2D [Source:HGNC Symbol;Acc:HGNC:4588]	2.41528	0.0227207
GINS2	ENSG00000131153	GINS complex subunit 2 [Source:HGNC Symbol;Acc:HGNC:24575]	2.41292	9.90339e-05
LRRC20	ENSG00000172731	leucine rich repeat containing 20 [Source:HGNC Symbol;Acc:HGNC:23421]	2.41188	0.000152746
DLEU1	ENSG00000176124	deleted in lymphocytic leukemia 1 [Source:HGNC Symbol;Acc:HGNC:13747]	2.40435	0.000266471
E2F1	ENSG00000101412	E2F transcription factor 1 [Source:HGNC Symbol;Acc:HGNC:3113]	2.40354	0.000864314
ADAP2	ENSG00000184060	ArfGAP with dual PH domains 2 [Source:HGNC Symbol;Acc:HGNC:16487]	2.39978	6.54965e-07
SNHG26	ENSG00000228649	small nucleolar RNA host gene 26 [Source:HGNC Symbol;Acc:HGNC:53131]	2.39874	3.60729e-05
PC	ENSG00000173599	pyruvate carboxylase [Source:HGNC Symbol;Acc:HGNC:8636]	2.39341	5.74402e-07
SAMD9	ENSG00000205413	sterile alpha motif domain containing 9 [Source:HGNC Symbol;Acc:HGNC:1348]	2.39002	0.000159467
AP002387.2	ENSG00000254682	novel transcript	2.38892	2.05992e-05
ADAMTS15	ENSG00000166106	ADAM metallopeptidase with thrombospondin type 1 motif 15 [Source:HGNC Symbol;Acc:HGNC:16305]	2.38027	0.00411933
PYY2	ENSG00000237575	peptide YY 2 (pseudogene) [Source:HGNC Symbol;Acc:HGNC:9749]	2.38006	0.0103532
FAM89A	ENSG00000182118	family with sequence similarity 89 member A [Source:HGNC Symbol;Acc:HGNC:25057]	2.37849	0.000791101
CENPW	ENSG00000203760	centromere protein W [Source:HGNC Symbol;Acc:HGNC:21488]	2.37706	0.00360898
TEAD4	ENSG00000197905	TEA domain transcription factor 4 [Source:HGNC Symbol;Acc:HGNC:11717]	2.37084	7.83702e-06
SIT1	ENSG00000137078	signaling threshold regulating transmembrane adaptor 1 [Source:HGNC Symbol;Acc:HGNC:17710]	2.37027	0.0196301
ACTN1	ENSG00000072110	actinin alpha 1 [Source:HGNC Symbol;Acc:HGNC:163]	2.36554	3.76e-13
PAQR5	ENSG00000137819	progestin and adipoQ receptor family member 5 [Source:HGNC Symbol;Acc:HGNC:29645]	2.36399	0.00220868
MDGA1	ENSG00000112139	MAM domain containing glycosylphosphatidylinositol anchor 1 [Source:HGNC Symbol;Acc:HGNC:19267]	2.3609	0.00401668
AL353608.4	ENSG00000279706	TEC	2.35984	0.00173236
CHST2	ENSG00000175040	carbohydrate sulfotransferase 2 [Source:HGNC Symbol;Acc:HGNC:1970]	2.3587	0.000543825
CDKN2A	ENSG00000147889	cyclin dependent kinase inhibitor 2A [Source:HGNC Symbol;Acc:HGNC:1787]	2.35682	0.0163628
EPSTI1	ENSG00000133106	epithelial stromal interaction 1 [Source:HGNC Symbol;Acc:HGNC:16465]	2.35316	0.00156627
FBLIM1	ENSG00000162458	filamin binding LIM protein 1 [Source:HGNC Symbol;Acc:HGNC:24686]	2.35125	3.16446e-10
C1QTNF12	ENSG00000184163	C1q and TNF related 12 [Source:HGNC Symbol;Acc:HGNC:32308]	2.34603	0.00188293
BASP1	ENSG00000176788	brain abundant membrane attached signal protein 1 [Source:HGNC Symbol;Acc:HGNC:957]	2.33916	0.00139558
DGAT2	ENSG00000062282	diacylglycerol O-acyltransferase 2 [Source:HGNC Symbol;Acc:HGNC:16940]	2.33786	0.011168
MTFP1	ENSG00000242114	mitochondrial fission process 1 [Source:HGNC Symbol;Acc:HGNC:26945]	2.33418	9.22511e-05
TRIM16	ENSG00000221926	tripartite motif containing 16 [Source:HGNC Symbol;Acc:HGNC:17241]	2.33043	0.000238133
PROB1	ENSG00000228672	proline rich basic protein 1 [Source:HGNC Symbol;Acc:HGNC:41906]	2.32322	0.000776469
SLC27A4	ENSG00000167114	solute carrier family 27 member 4 [Source:HGNC Symbol;Acc:HGNC:10998]	2.31825	2.72998e-10
LAMB3	ENSG00000196878	laminin subunit beta 3 [Source:HGNC Symbol;Acc:HGNC:6490]	2.31712	2.03351e-05
PFKFB4	ENSG00000114268	6-phosphofructo-2-kinase/fructose-2,6-biphosphatase 4 [Source:HGNC Symbol;Acc:HGNC:8875]	2.31614	0.000274016
DIO3OS	ENSG00000258498	DIO3 opposite strand upstream RNA [Source:HGNC Symbol;Acc:HGNC:20348]	2.3075	0.045221
PCLAF	ENSG00000166803	PCNA clamp associated factor [Source:HGNC Symbol;Acc:HGNC:28961]	2.30574	0.000287947
RAB31	ENSG00000168461	RAB31, member RAS oncogene family [Source:HGNC Symbol;Acc:HGNC:9771]	2.30038	1.1854e-05
CDH3	ENSG00000062038	cadherin 3 [Source:HGNC Symbol;Acc:HGNC:1762]	2.29188	2.45719e-05
RAMP1	ENSG00000132329	receptor activity modifying protein 1 [Source:HGNC Symbol;Acc:HGNC:9843]	2.28828	0.00746804
PLEKHG4B	ENSG00000153404	pleckstrin homology and RhoGEF domain containing G4B [Source:HGNC Symbol;Acc:HGNC:29399]	2.25589	0.00977242
AC087276.3	ENSG00000255340	novel transcript	2.24983	0.00715171
EEF1AKMT4	ENSG00000284753	EEF1A lysine methyltransferase 4 [Source:HGNC Symbol;Acc:HGNC:53611]	2.24397	3.58658e-09
CENPK	ENSG00000123219	centromere protein K [Source:HGNC Symbol;Acc:HGNC:29479]	2.24273	0.02044
CTNNBIP1	ENSG00000178585	catenin beta interacting protein 1 [Source:HGNC Symbol;Acc:HGNC:16913]	2.24086	0.00030628
COL1A1	ENSG00000108821	collagen type I alpha 1 chain [Source:HGNC Symbol;Acc:HGNC:2197]	2.23589	0.00668988
ENAH	ENSG00000154380	ENAH actin regulator [Source:HGNC Symbol;Acc:HGNC:18271]	2.23527	1.0366e-10
AL391244.2	ENSG00000272455	novel transcript	2.22318	0.0251072
WDR24	ENSG00000127580	WD repeat domain 24 [Source:HGNC Symbol;Acc:HGNC:20852]	2.21974	0.00134302
PAQR6	ENSG00000160781	progestin and adipoQ receptor family member 6 [Source:HGNC Symbol;Acc:HGNC:30132]	2.21475	5.76147e-08
WARS	ENSG00000140105	tryptophanyl-tRNA synthetase [Source:HGNC Symbol;Acc:HGNC:12729]	2.21173	0.00748114
TNFAIP8L3	ENSG00000183578	TNF alpha induced protein 8 like 3 [Source:HGNC Symbol;Acc:HGNC:20620]	2.20931	0.00190875
TNFRSF4	ENSG00000186827	TNF receptor superfamily member 4 [Source:HGNC Symbol;Acc:HGNC:11918]	2.20749	0.0116324
PDZK1IP1	ENSG00000162366	PDZK1 interacting protein 1 [Source:HGNC Symbol;Acc:HGNC:16887]	2.20214	0.000209238
CDT1	ENSG00000167513	chromatin licensing and DNA replication factor 1 [Source:HGNC Symbol;Acc:HGNC:24576]	2.20167	0.000243066
SPAG5	ENSG00000076382	sperm associated antigen 5 [Source:HGNC Symbol;Acc:HGNC:13452]	2.20061	4.51115e-05
BISPR	ENSG00000282851	BST2 interferon stimulated positive regulator [Source:HGNC Symbol;Acc:HGNC:51290]	2.18676	1.86482e-05
CSPG4	ENSG00000173546	chondroitin sulfate proteoglycan 4 [Source:HGNC Symbol;Acc:HGNC:2466]	2.17937	4.86153e-05
A2ML1	ENSG00000166535	alpha-2-macroglobulin like 1 [Source:HGNC Symbol;Acc:HGNC:23336]	2.1752	0.00929341
AC009950.1	ENSG00000225963	novel transcript, antisense to SP110	2.17513	0.00124137
LTBP1	ENSG00000049323	latent transforming growth factor beta binding protein 1 [Source:HGNC Symbol;Acc:HGNC:6714]	2.1737	0.0141929
COL5A1	ENSG00000130635	collagen type V alpha 1 chain [Source:HGNC Symbol;Acc:HGNC:2209]	2.1711	0.00079864
FAM43A	ENSG00000185112	family with sequence similarity 43 member A [Source:HGNC Symbol;Acc:HGNC:26888]	2.16892	4.86153e-05
PPIF	ENSG00000108179	peptidylprolyl isomerase F [Source:HGNC Symbol;Acc:HGNC:9259]	2.16875	8.74402e-06
PKP3	ENSG00000184363	plakophilin 3 [Source:HGNC Symbol;Acc:HGNC:9025]	2.16628	5.71144e-10
GZMB	ENSG00000100453	granzyme B [Source:HGNC Symbol;Acc:HGNC:4709]	2.16525	0.00526238
WDR62	ENSG00000075702	WD repeat domain 62 [Source:HGNC Symbol;Acc:HGNC:24502]	2.16278	0.000727138
SNORA53	ENSG00000212443	small nucleolar RNA, H/ACA box 53 [Source:HGNC Symbol;Acc:HGNC:32646]	2.15921	0.0337476
MARCH3	ENSG00000173926	membrane associated ring-CH-type finger 3 [Source:HGNC Symbol;Acc:HGNC:28728]	2.15654	0.0127794
DHCR7	ENSG00000172893	7-dehydrocholesterol reductase [Source:HGNC Symbol;Acc:HGNC:2860]	2.15239	6.40367e-05
AC067852.3	ENSG00000267632	novel transcript	2.14703	0.00110927
AL445524.1	ENSG00000233461	novel transcript	2.14398	0.000124605
PODNL1	ENSG00000132000	podocan like 1 [Source:HGNC Symbol;Acc:HGNC:26275]	2.14029	3.90571e-05
CCNF	ENSG00000162063	cyclin F [Source:HGNC Symbol;Acc:HGNC:1591]	2.13696	0.000244599
ATP2C2	ENSG00000064270	ATPase secretory pathway Ca2+ transporting 2 [Source:HGNC Symbol;Acc:HGNC:29103]	2.12719	0.000117977
FSCN1	ENSG00000075618	fascin actin-bundling protein 1 [Source:HGNC Symbol;Acc:HGNC:11148]	2.12332	8.44265e-06
HIST1H2BG	ENSG00000273802	histone cluster 1 H2B family member g [Source:HGNC Symbol;Acc:HGNC:4746]	2.11925	0.00028427
SIAH2-AS1	ENSG00000244265	SIAH2 antisense RNA 1 [Source:HGNC Symbol;Acc:HGNC:40526]	2.11781	0.00728566
ANKRD36C	ENSG00000174501	ankyrin repeat domain 36C [Source:HGNC Symbol;Acc:HGNC:32946]	2.11682	0.0409308
HIST1H1C	ENSG00000187837	histone cluster 1 H1 family member c [Source:HGNC Symbol;Acc:HGNC:4716]	2.11298	8.24194e-05
LDB1	ENSG00000198728	LIM domain binding 1 [Source:HGNC Symbol;Acc:HGNC:6532]	2.10953	4.07328e-05
MSN	ENSG00000147065	moesin [Source:HGNC Symbol;Acc:HGNC:7373]	2.10372	0.000316734
PSMD7	ENSG00000103035	proteasome 26S subunit, non-ATPase 7 [Source:HGNC Symbol;Acc:HGNC:9565]	2.10195	0.000388465
ECM1	ENSG00000143369	extracellular matrix protein 1 [Source:HGNC Symbol;Acc:HGNC:3153]	2.10105	1.55763e-05
DSG3	ENSG00000134757	desmoglein 3 [Source:HGNC Symbol;Acc:HGNC:3050]	2.09923	0.00863403
MAB21L4	ENSG00000172478	mab-21 like 4 [Source:HGNC Symbol;Acc:HGNC:26216]	2.09896	0.0208777
LINC01482	ENSG00000267659	long intergenic non-protein coding RNA 1482 [Source:HGNC Symbol;Acc:HGNC:51128]	2.09861	0.0317054
HAP1	ENSG00000173805	huntingtin associated protein 1 [Source:HGNC Symbol;Acc:HGNC:4812]	2.09823	0.00420512
GLTP	ENSG00000139433	glycolipid transfer protein [Source:HGNC Symbol;Acc:HGNC:24867]	2.08333	1.45354e-06
AC009090.6	ENSG00000285979	novel transcript, antisense to FAM192A	2.08046	0.00332432
PPP1R14C	ENSG00000198729	protein phosphatase 1 regulatory inhibitor subunit 14C [Source:HGNC Symbol;Acc:HGNC:14952]	2.07284	0.00819224
LRRC3	ENSG00000160233	leucine rich repeat containing 3 [Source:HGNC Symbol;Acc:HGNC:14965]	2.06971	0.0319614
IMPA2	ENSG00000141401	inositol monophosphatase 2 [Source:HGNC Symbol;Acc:HGNC:6051]	2.06661	0.00502201
COL17A1	ENSG00000065618	collagen type XVII alpha 1 chain [Source:HGNC Symbol;Acc:HGNC:2194]	2.06466	0.00556676
NEURL1	ENSG00000107954	neuralized E3 ubiquitin protein ligase 1 [Source:HGNC Symbol;Acc:HGNC:7761]	2.06338	0.0126498
C1QTNF6	ENSG00000133466	C1q and TNF related 6 [Source:HGNC Symbol;Acc:HGNC:14343]	2.06146	1.79319e-05
SH2D2A	ENSG00000027869	SH2 domain containing 2A [Source:HGNC Symbol;Acc:HGNC:10821]	2.05864	0.0233272
FOXN1	ENSG00000109101	forkhead box N1 [Source:HGNC Symbol;Acc:HGNC:12765]	2.05042	2.77414e-07
TMEM45B	ENSG00000151715	transmembrane protein 45B [Source:HGNC Symbol;Acc:HGNC:25194]	2.0468	0.0264818
TEDC2	ENSG00000162062	tubulin epsilon and delta complex 2 [Source:HGNC Symbol;Acc:HGNC:25849]	2.04663	0.00526238
CYB5R1	ENSG00000159348	cytochrome b5 reductase 1 [Source:HGNC Symbol;Acc:HGNC:13397]	2.04065	2.07e-12
S100A14	ENSG00000189334	S100 calcium binding protein A14 [Source:HGNC Symbol;Acc:HGNC:18901]	2.04057	5.67851e-07
EOMES	ENSG00000163508	eomesodermin [Source:HGNC Symbol;Acc:HGNC:3372]	2.03196	0.0315556
HENMT1	ENSG00000162639	HEN methyltransferase 1 [Source:HGNC Symbol;Acc:HGNC:26400]	2.02961	0.00668988
NRAV	ENSG00000248008	negative regulator of antiviral response [Source:HGNC Symbol;Acc:HGNC:48588]	2.01847	9.82897e-05
CD276	ENSG00000103855	CD276 molecule [Source:HGNC Symbol;Acc:HGNC:19137]	2.01583	0.000328138
RIN1	ENSG00000174791	Ras and Rab interactor 1 [Source:HGNC Symbol;Acc:HGNC:18749]	2.01258	6.59002e-07
CYP27B1	ENSG00000111012	cytochrome P450 family 27 subfamily B member 1 [Source:HGNC Symbol;Acc:HGNC:2606]	2.01183	0.0074311
LOXL2	ENSG00000134013	lysyl oxidase like 2 [Source:HGNC Symbol;Acc:HGNC:6666]	2.01093	4.97602e-05
CDC25B	ENSG00000101224	cell division cycle 25B [Source:HGNC Symbol;Acc:HGNC:1726]	2.00981	4.08986e-09
CENPO	ENSG00000138092	centromere protein O [Source:HGNC Symbol;Acc:HGNC:28152]	2.00776	0.00029018
MICALL1	ENSG00000100139	MICAL like 1 [Source:HGNC Symbol;Acc:HGNC:29804]	2.0049	1.02898e-06
DIRAS1	ENSG00000176490	DIRAS family GTPase 1 [Source:HGNC Symbol;Acc:HGNC:19127]	2.00487	0.0311856
