# Supplementary material for: MACE RNA sequencing analysis of conjunctival squamous cell carcinoma and papilloma using formalin-fixed paraffin-embedded tumor tissue
Source: Sci Rep. 2020 Dec 4;10:21292. doi: 10.1038/s41598-020-78339-6 (PMC7718249; doi:10.1038/s41598-020-78339-6)
Supplement: Supplementary file 3 — Supplementary Information 3. [file 41598_2020_78339_MOESM3_ESM.xlsx]

## Sheet: data_SCC_Normal_down
Symbol	ENSEMBL	Description	log2FC SCC vs. Ctrl	adjusted p
RPL7A	ENSG00000148303	ribosomal protein L7a [Source:HGNC Symbol;Acc:HGNC:10364]	-7.79448	1.05968e-10
RPS27	ENSG00000177954	ribosomal protein S27 [Source:HGNC Symbol;Acc:HGNC:10416]	-7.17841	7.5984e-19
RPS26	ENSG00000197728	ribosomal protein S26 [Source:HGNC Symbol;Acc:HGNC:10414]	-6.93924	2.27839e-15
RPL21	ENSG00000122026	ribosomal protein L21 [Source:HGNC Symbol;Acc:HGNC:10313]	-6.35788	5.10064e-14
MTND3P19	ENSG00000271480	MT-ND3 pseudogene 19 [Source:HGNC Symbol;Acc:HGNC:52081]	-6.23044	0.0135708
RPL7	ENSG00000147604	ribosomal protein L7 [Source:HGNC Symbol;Acc:HGNC:10363]	-5.91493	1.72654e-10
RPL18A	ENSG00000105640	ribosomal protein L18a [Source:HGNC Symbol;Acc:HGNC:10311]	-5.80667	1.92111e-16
RPL3	ENSG00000100316	ribosomal protein L3 [Source:HGNC Symbol;Acc:HGNC:10332]	-5.04009	6.11549e-16
LINC01750	ENSG00000231437	long intergenic non-protein coding RNA 1750 [Source:HGNC Symbol;Acc:HGNC:52538]	-4.96083	0.000698674
RN7SL368P	ENSG00000239948	RNA, 7SL, cytoplasmic 368, pseudogene [Source:HGNC Symbol;Acc:HGNC:46384]	-4.86239	0.000310789
AC234582.1	ENSG00000231064	novel transcript, antisense to THBS3	-4.78294	0.0055168
H19	ENSG00000130600	H19 imprinted maternally expressed transcript [Source:HGNC Symbol;Acc:HGNC:4713]	-4.74093	3.36827e-06
CAVIN2	ENSG00000168497	caveolae associated protein 2 [Source:HGNC Symbol;Acc:HGNC:10690]	-4.73702	5.4826e-13
CLDN3	ENSG00000165215	claudin 3 [Source:HGNC Symbol;Acc:HGNC:2045]	-4.71524	3.53929e-19
NWD1	ENSG00000188039	NACHT and WD repeat domain containing 1 [Source:HGNC Symbol;Acc:HGNC:27619]	-4.70298	5.13548e-19
AC132872.4	ENSG00000280407	TEC	-4.66293	1.75535e-06
ABO	ENSG00000175164	ABO, alpha 1-3-N-acetylgalactosaminyltransferase and alpha 1-3-galactosyltransferase [Source:HGNC Symbol;Acc:HGNC:79]	-4.65396	5.14353e-06
SLC4A1	ENSG00000004939	solute carrier family 4 member 1 (Diego blood group) [Source:HGNC Symbol;Acc:HGNC:11027]	-4.56024	5.01246e-05
C7	ENSG00000112936	complement C7 [Source:HGNC Symbol;Acc:HGNC:1346]	-4.36651	2.40199e-05
PDGFD	ENSG00000170962	platelet derived growth factor D [Source:HGNC Symbol;Acc:HGNC:30620]	-4.22883	6.3077e-14
RASGRP4	ENSG00000171777	RAS guanyl releasing protein 4 [Source:HGNC Symbol;Acc:HGNC:18958]	-4.2087	0.00312086
ADH1B	ENSG00000196616	alcohol dehydrogenase 1B (class I), beta polypeptide [Source:HGNC Symbol;Acc:HGNC:250]	-4.13639	5.14492e-05
FOSB	ENSG00000125740	FosB proto-oncogene, AP-1 transcription factor subunit [Source:HGNC Symbol;Acc:HGNC:3797]	-4.09743	1.39917e-06
SCGB2A1	ENSG00000124939	secretoglobin family 2A member 1 [Source:HGNC Symbol;Acc:HGNC:7051]	-3.8777	6.36789e-07
RPS18	ENSG00000231500	ribosomal protein S18 [Source:HGNC Symbol;Acc:HGNC:10401]	-3.82768	1.18351e-06
AC113410.2	ENSG00000251616	novel transcript	-3.80982	0.0121453
RPS3A	ENSG00000145425	ribosomal protein S3A [Source:HGNC Symbol;Acc:HGNC:10421]	-3.80373	2.95459e-10
LSP1	ENSG00000130592	lymphocyte specific protein 1 [Source:HGNC Symbol;Acc:HGNC:6707]	-3.80256	1.24292e-12
MAMDC2	ENSG00000165072	MAM domain containing 2 [Source:HGNC Symbol;Acc:HGNC:23673]	-3.78653	2.42948e-14
LAMB4	ENSG00000091128	laminin subunit beta 4 [Source:HGNC Symbol;Acc:HGNC:6491]	-3.71558	1.4832e-05
LRRN3	ENSG00000173114	leucine rich repeat neuronal 3 [Source:HGNC Symbol;Acc:HGNC:17200]	-3.71037	2.01923e-05
CFD	ENSG00000197766	complement factor D [Source:HGNC Symbol;Acc:HGNC:2771]	-3.65425	0.000458656
AC010327.7	ENSG00000286230	novel transcript	-3.64515	0.00011189
MT-ATP8	ENSG00000228253	mitochondrially encoded ATP synthase membrane subunit 8 [Source:HGNC Symbol;Acc:HGNC:7415]	-3.63751	2.50333e-16
NOVA2	ENSG00000104967	NOVA alternative splicing regulator 2 [Source:HGNC Symbol;Acc:HGNC:7887]	-3.63021	8.94661e-06
ERN2	ENSG00000134398	endoplasmic reticulum to nucleus signaling 2 [Source:HGNC Symbol;Acc:HGNC:16942]	-3.61565	4.06841e-05
AC063960.1	ENSG00000285715	novel transcript, antisense to TACC2	-3.59102	0.000321601
AC073072.2	ENSG00000234513	ribosomal protein S26 (RPS26) pseudogene	-3.56065	0.00272688
ANGPTL7	ENSG00000171819	angiopoietin like 7 [Source:HGNC Symbol;Acc:HGNC:24078]	-3.55615	7.52307e-05
NTNG1	ENSG00000162631	netrin G1 [Source:HGNC Symbol;Acc:HGNC:23319]	-3.54648	3.27521e-09
AC016739.1	ENSG00000218175	ribosomal protein, large, P1 (RPLP1) pseudogene	-3.52445	2.26714e-08
SYT8	ENSG00000149043	synaptotagmin 8 [Source:HGNC Symbol;Acc:HGNC:19264]	-3.51595	2.36681e-08
LYPD2	ENSG00000197353	LY6/PLAUR domain containing 2 [Source:HGNC Symbol;Acc:HGNC:25215]	-3.46307	0.00109573
AL136531.3	ENSG00000280162	TEC	-3.42012	0.00267003
FOS	ENSG00000170345	Fos proto-oncogene, AP-1 transcription factor subunit [Source:HGNC Symbol;Acc:HGNC:3796]	-3.41913	0.00260209
PAQR8	ENSG00000170915	progestin and adipoQ receptor family member 8 [Source:HGNC Symbol;Acc:HGNC:15708]	-3.41476	4.01548e-06
ATF3	ENSG00000162772	activating transcription factor 3 [Source:HGNC Symbol;Acc:HGNC:785]	-3.40729	3.90571e-05
MFSD4A	ENSG00000174514	major facilitator superfamily domain containing 4A [Source:HGNC Symbol;Acc:HGNC:25433]	-3.40582	2.10751e-12
EGR2	ENSG00000122877	early growth response 2 [Source:HGNC Symbol;Acc:HGNC:3239]	-3.3807	0.000826766
ATG4D	ENSG00000130734	autophagy related 4D cysteine peptidase [Source:HGNC Symbol;Acc:HGNC:20789]	-3.36858	0.005698
SEPTIN1	ENSG00000180096	septin 1 [Source:HGNC Symbol;Acc:HGNC:2879]	-3.35467	6.22053e-05
PAX6	ENSG00000007372	paired box 6 [Source:HGNC Symbol;Acc:HGNC:8620]	-3.35185	1.39262e-20
SCGB3A1	ENSG00000161055	secretoglobin family 3A member 1 [Source:HGNC Symbol;Acc:HGNC:18384]	-3.34896	0.0102382
AL359715.2	ENSG00000260645	novel transcript	-3.31084	0.000363166
AL513304.1	ENSG00000233052	novel transcript	-3.30108	0.00633705
SCIN	ENSG00000006747	scinderin [Source:HGNC Symbol;Acc:HGNC:21695]	-3.28841	1.67853e-10
AC010970.1	ENSG00000225840	RNA, 18S ribosomal pseudogene	-3.27158	0.00432452
CEPT1	ENSG00000134255	choline/ethanolamine phosphotransferase 1 [Source:HGNC Symbol;Acc:HGNC:24289]	-3.26691	0.000333755
TFPI2	ENSG00000105825	tissue factor pathway inhibitor 2 [Source:HGNC Symbol;Acc:HGNC:11761]	-3.242	3.82096e-05
LYVE1	ENSG00000133800	lymphatic vessel endothelial hyaluronan receptor 1 [Source:HGNC Symbol;Acc:HGNC:14687]	-3.2413	2.04768e-06
TEKT4P2	ENSG00000188681	tektin 4 pseudogene 2 [Source:HGNC Symbol;Acc:HGNC:40046]	-3.23978	0.00272688
JPX	ENSG00000225470	JPX transcript, XIST activator [Source:HGNC Symbol;Acc:HGNC:37191]	-3.21043	0.000849394
BMP3	ENSG00000152785	bone morphogenetic protein 3 [Source:HGNC Symbol;Acc:HGNC:1070]	-3.2072	1.48006e-08
SLC38A4	ENSG00000139209	solute carrier family 38 member 4 [Source:HGNC Symbol;Acc:HGNC:14679]	-3.20079	0.000388873
GREM2	ENSG00000180875	gremlin 2, DAN family BMP antagonist [Source:HGNC Symbol;Acc:HGNC:17655]	-3.19812	1.66352e-06
PDXDC2P	ENSG00000255185	pyridoxal dependent decarboxylase domain containing 2, pseudogene [Source:HGNC Symbol;Acc:HGNC:27559]	-3.19195	0.00120977
NR2F1	ENSG00000175745	nuclear receptor subfamily 2 group F member 1 [Source:HGNC Symbol;Acc:HGNC:7975]	-3.1873	0.00174913
MSLN	ENSG00000102854	mesothelin [Source:HGNC Symbol;Acc:HGNC:7371]	-3.17889	4.31517e-08
LEPR	ENSG00000116678	leptin receptor [Source:HGNC Symbol;Acc:HGNC:6554]	-3.16365	1.74168e-11
KLF3-AS1	ENSG00000231160	KLF3 antisense RNA 1 [Source:HGNC Symbol;Acc:HGNC:25796]	-3.16245	4.76181e-05
EGF	ENSG00000138798	epidermal growth factor [Source:HGNC Symbol;Acc:HGNC:3229]	-3.16219	1.12907e-06
RPL6	ENSG00000089009	ribosomal protein L6 [Source:HGNC Symbol;Acc:HGNC:10362]	-3.15297	2.74631e-06
CLU	ENSG00000120885	clusterin [Source:HGNC Symbol;Acc:HGNC:2095]	-3.145	1.29365e-19
WNK2	ENSG00000165238	WNK lysine deficient protein kinase 2 [Source:HGNC Symbol;Acc:HGNC:14542]	-3.12492	8.74179e-32
TMEM100	ENSG00000166292	transmembrane protein 100 [Source:HGNC Symbol;Acc:HGNC:25607]	-3.10546	0.00796185
RPL23A	ENSG00000198242	ribosomal protein L23a [Source:HGNC Symbol;Acc:HGNC:10317]	-3.09545	2.04768e-06
AC012368.1	ENSG00000225889	novel transcript, antisense to PELI1	-3.08876	0.0101324
EPB41L4A	ENSG00000129595	erythrocyte membrane protein band 4.1 like 4A [Source:HGNC Symbol;Acc:HGNC:13278]	-3.08386	6.41972e-05
MMRN1	ENSG00000138722	multimerin 1 [Source:HGNC Symbol;Acc:HGNC:7178]	-3.07975	1.4832e-05
RAB3A	ENSG00000105649	RAB3A, member RAS oncogene family [Source:HGNC Symbol;Acc:HGNC:9777]	-3.07756	0.00189601
DCT	ENSG00000080166	dopachrome tautomerase [Source:HGNC Symbol;Acc:HGNC:2709]	-3.07417	3.0609e-07
RPL18P13	ENSG00000244485	ribosomal protein L18 pseudogene 13 [Source:HGNC Symbol;Acc:HGNC:35599]	-3.07252	0.00139558
HID1	ENSG00000167861	HID1 domain containing [Source:HGNC Symbol;Acc:HGNC:15736]	-3.06657	4.75604e-08
FAIM2	ENSG00000135472	Fas apoptotic inhibitory molecule 2 [Source:HGNC Symbol;Acc:HGNC:17067]	-3.02106	1.45379e-06
LINC01226	ENSG00000284543	long intergenic non-protein coding RNA 1226 [Source:HGNC Symbol;Acc:HGNC:49678]	-3.01697	2.31103e-05
CXCL2	ENSG00000081041	C-X-C motif chemokine ligand 2 [Source:HGNC Symbol;Acc:HGNC:4603]	-3.00881	9.64477e-05
RBM20	ENSG00000203867	RNA binding motif protein 20 [Source:HGNC Symbol;Acc:HGNC:27424]	-3.00633	0.00212198
MUC15	ENSG00000169550	mucin 15, cell surface associated [Source:HGNC Symbol;Acc:HGNC:14956]	-3.005	4.76985e-08
CNTNAP3	ENSG00000106714	contactin associated protein like 3 [Source:HGNC Symbol;Acc:HGNC:13834]	-3.0045	4.42791e-07
TRPM3	ENSG00000083067	transient receptor potential cation channel subfamily M member 3 [Source:HGNC Symbol;Acc:HGNC:17992]	-2.99997	0.00246883
AL357093.2	ENSG00000258752	novel transcript, antisense to FOXN3	-2.99891	0.00922402
TJP3	ENSG00000105289	tight junction protein 3 [Source:HGNC Symbol;Acc:HGNC:11829]	-2.99787	2.37689e-10
PPP1R1B	ENSG00000131771	protein phosphatase 1 regulatory inhibitor subunit 1B [Source:HGNC Symbol;Acc:HGNC:9287]	-2.99532	3.51001e-06
AC073861.1	ENSG00000242299	ribosomal protein S18 (RPS18) pseudogene	-2.98606	4.11707e-09
CHRDL1	ENSG00000101938	chordin like 1 [Source:HGNC Symbol;Acc:HGNC:29861]	-2.97932	0.000270804
NR4A2	ENSG00000153234	nuclear receptor subfamily 4 group A member 2 [Source:HGNC Symbol;Acc:HGNC:7981]	-2.97526	3.15882e-05
TRIP10	ENSG00000125733	thyroid hormone receptor interactor 10 [Source:HGNC Symbol;Acc:HGNC:12304]	-2.95928	3.56983e-05
RPS27AP16	ENSG00000224631	ribosomal protein S27a pseudogene 16 [Source:HGNC Symbol;Acc:HGNC:36855]	-2.93026	0.000400473
MYO16-AS1	ENSG00000236242	MYO16 antisense RNA 1 [Source:HGNC Symbol;Acc:HGNC:39913]	-2.93023	0.00642944
AOX1	ENSG00000138356	aldehyde oxidase 1 [Source:HGNC Symbol;Acc:HGNC:553]	-2.92615	2.45719e-05
BTG2	ENSG00000159388	BTG anti-proliferation factor 2 [Source:HGNC Symbol;Acc:HGNC:1131]	-2.91846	7.85721e-06
SLC16A11	ENSG00000174326	solute carrier family 16 member 11 [Source:HGNC Symbol;Acc:HGNC:23093]	-2.91086	1.73766e-06
SLITRK2	ENSG00000185985	SLIT and NTRK like family member 2 [Source:HGNC Symbol;Acc:HGNC:13449]	-2.91007	0.0153757
LGI3	ENSG00000168481	leucine rich repeat LGI family member 3 [Source:HGNC Symbol;Acc:HGNC:18711]	-2.90788	4.07328e-05
CA8	ENSG00000178538	carbonic anhydrase 8 [Source:HGNC Symbol;Acc:HGNC:1382]	-2.90365	0.0107535
EGR1	ENSG00000120738	early growth response 1 [Source:HGNC Symbol;Acc:HGNC:3238]	-2.89665	0.00619373
CPAMD8	ENSG00000160111	C3 and PZP like alpha-2-macroglobulin domain containing 8 [Source:HGNC Symbol;Acc:HGNC:23228]	-2.8688	2.84994e-08
RARRES1	ENSG00000118849	retinoic acid receptor responder 1 [Source:HGNC Symbol;Acc:HGNC:9867]	-2.86501	9.21823e-05
RPL18P11	ENSG00000213307	ribosomal protein L18 pseudogene 11 [Source:HGNC Symbol;Acc:HGNC:35742]	-2.83893	0.000324652
RERG	ENSG00000134533	RAS like estrogen regulated growth inhibitor [Source:HGNC Symbol;Acc:HGNC:15980]	-2.83635	5.39775e-07
GNG11	ENSG00000127920	G protein subunit gamma 11 [Source:HGNC Symbol;Acc:HGNC:4403]	-2.82672	0.000285397
MT-TE	ENSG00000210194	mitochondrially encoded tRNA-Glu (GAA/G) [Source:HGNC Symbol;Acc:HGNC:7479]	-2.81999	2.80935e-09
SORBS1	ENSG00000095637	sorbin and SH3 domain containing 1 [Source:HGNC Symbol;Acc:HGNC:14565]	-2.81343	8.89082e-06
HIF3A	ENSG00000124440	hypoxia inducible factor 3 subunit alpha [Source:HGNC Symbol;Acc:HGNC:15825]	-2.81252	0.000302215
SNCG	ENSG00000173267	synuclein gamma [Source:HGNC Symbol;Acc:HGNC:11141]	-2.81247	1.5632e-09
KLHL13	ENSG00000003096	kelch like family member 13 [Source:HGNC Symbol;Acc:HGNC:22931]	-2.80932	0.0013524
SLITRK5	ENSG00000165300	SLIT and NTRK like family member 5 [Source:HGNC Symbol;Acc:HGNC:20295]	-2.80688	0.00116281
CYP2W1	ENSG00000073067	cytochrome P450 family 2 subfamily W member 1 [Source:HGNC Symbol;Acc:HGNC:20243]	-2.80133	3.26945e-05
KLF15	ENSG00000163884	Kruppel like factor 15 [Source:HGNC Symbol;Acc:HGNC:14536]	-2.79741	0.0190414
C11orf96	ENSG00000187479	chromosome 11 open reading frame 96 [Source:HGNC Symbol;Acc:HGNC:38675]	-2.79117	0.00109455
MLXIPL	ENSG00000009950	MLX interacting protein like [Source:HGNC Symbol;Acc:HGNC:12744]	-2.78343	1.20133e-05
AL354893.1	ENSG00000223849	ribosomal protein S26 (RPS26) pseudogene	-2.78339	0.0149256
AC025154.2	ENSG00000257588	novel transcript, antisense to AQP5	-2.76928	8.30437e-11
U73166.1	ENSG00000230454	novel transcript	-2.76766	0.00372857
ISYNA1	ENSG00000105655	inositol-3-phosphate synthase 1 [Source:HGNC Symbol;Acc:HGNC:29821]	-2.76587	8.44891e-06
CYP4F12	ENSG00000186204	cytochrome P450 family 4 subfamily F member 12 [Source:HGNC Symbol;Acc:HGNC:18857]	-2.76189	5.92616e-08
RNU6ATAC39P	ENSG00000252118	RNA, U6atac small nuclear 39, pseudogene [Source:HGNC Symbol;Acc:HGNC:46938]	-2.75984	0.00432196
FAM153CP	ENSG00000204677	family with sequence similarity 153 member C, pseudogene [Source:HGNC Symbol;Acc:HGNC:33936]	-2.7533	0.0012938
AC074085.2	ENSG00000234985	ribosomal protein L18 (RPL18) pseudogene	-2.74877	0.000183639
ZNF850	ENSG00000267041	zinc finger protein 850 [Source:HGNC Symbol;Acc:HGNC:27994]	-2.735	0.000402375
MTCO2P22	ENSG00000270225	MT-CO2 pseudogene 22 [Source:HGNC Symbol;Acc:HGNC:52151]	-2.7278	0.0107585
TMEM74B	ENSG00000125895	transmembrane protein 74B [Source:HGNC Symbol;Acc:HGNC:15893]	-2.71548	1.06302e-05
MGARP	ENSG00000137463	mitochondria localized glutamic acid rich protein [Source:HGNC Symbol;Acc:HGNC:29969]	-2.71496	0.00476669
FAM107A	ENSG00000168309	family with sequence similarity 107 member A [Source:HGNC Symbol;Acc:HGNC:30827]	-2.71213	6.11897e-06
SCARA5	ENSG00000168079	scavenger receptor class A member 5 [Source:HGNC Symbol;Acc:HGNC:28701]	-2.70549	0.000414273
AC110285.1	ENSG00000262223	uncharacterized LOC100130370 [Source:NCBI gene;Acc:100130370]	-2.70054	0.000880018
CALCRL	ENSG00000064989	calcitonin receptor like receptor [Source:HGNC Symbol;Acc:HGNC:16709]	-2.69782	7.33489e-09
PLSCR4	ENSG00000114698	phospholipid scramblase 4 [Source:HGNC Symbol;Acc:HGNC:16497]	-2.69459	0.000174532
DUSP1	ENSG00000120129	dual specificity phosphatase 1 [Source:HGNC Symbol;Acc:HGNC:3064]	-2.68937	0.00396674
LINC02395	ENSG00000257771	long intergenic non-protein coding RNA 2395 [Source:HGNC Symbol;Acc:HGNC:53322]	-2.68717	8.23359e-05
SCGB1B2P	ENSG00000268751	secretoglobin family 1B member 2, pseudogene [Source:HGNC Symbol;Acc:HGNC:20741]	-2.66916	0.00356811
PPP1R27	ENSG00000182676	protein phosphatase 1 regulatory subunit 27 [Source:HGNC Symbol;Acc:HGNC:16813]	-2.66819	0.00218473
SALL4	ENSG00000101115	spalt like transcription factor 4 [Source:HGNC Symbol;Acc:HGNC:15924]	-2.66668	0.0343946
NCF1C	ENSG00000165178	neutrophil cytosolic factor 1C pseudogene [Source:HGNC Symbol;Acc:HGNC:32523]	-2.66566	0.00822759
CLDN4	ENSG00000189143	claudin 4 [Source:HGNC Symbol;Acc:HGNC:2046]	-2.66449	7.46158e-06
CACNA2D2	ENSG00000007402	calcium voltage-gated channel auxiliary subunit alpha2delta 2 [Source:HGNC Symbol;Acc:HGNC:1400]	-2.65581	0.0035812
NR4A3	ENSG00000119508	nuclear receptor subfamily 4 group A member 3 [Source:HGNC Symbol;Acc:HGNC:7982]	-2.65233	0.00262276
SEMA3E	ENSG00000170381	semaphorin 3E [Source:HGNC Symbol;Acc:HGNC:10727]	-2.65009	0.0233907
RHOBTB3	ENSG00000164292	Rho related BTB domain containing 3 [Source:HGNC Symbol;Acc:HGNC:18757]	-2.64967	2.50958e-07
ZFP36	ENSG00000128016	ZFP36 ring finger protein [Source:HGNC Symbol;Acc:HGNC:12862]	-2.64753	0.000237706
NTN5	ENSG00000142233	netrin 5 [Source:HGNC Symbol;Acc:HGNC:25208]	-2.63729	6.22053e-05
DKK2	ENSG00000155011	dickkopf WNT signaling pathway inhibitor 2 [Source:HGNC Symbol;Acc:HGNC:2892]	-2.63129	0.000434478
PHYHIP	ENSG00000168490	phytanoyl-CoA 2-hydroxylase interacting protein [Source:HGNC Symbol;Acc:HGNC:16865]	-2.63084	1.30658e-09
TLE5	ENSG00000104964	TLE family member 5, transcriptional modulator [Source:HGNC Symbol;Acc:HGNC:307]	-2.63042	3.49293e-05
ANKS1B	ENSG00000185046	ankyrin repeat and sterile alpha motif domain containing 1B [Source:HGNC Symbol;Acc:HGNC:24600]	-2.61204	9.06245e-05
B3GNT7	ENSG00000156966	UDP-GlcNAc:betaGal beta-1,3-N-acetylglucosaminyltransferase 7 [Source:HGNC Symbol;Acc:HGNC:18811]	-2.61024	7.43399e-06
FAM83E	ENSG00000105523	family with sequence similarity 83 member E [Source:HGNC Symbol;Acc:HGNC:25972]	-2.60986	0.000219497
PPM1H	ENSG00000111110	protein phosphatase, Mg2+/Mn2+ dependent 1H [Source:HGNC Symbol;Acc:HGNC:18583]	-2.60768	2.03725e-07
NRG2	ENSG00000158458	neuregulin 2 [Source:HGNC Symbol;Acc:HGNC:7998]	-2.60571	9.76753e-07
MYRF	ENSG00000124920	myelin regulatory factor [Source:HGNC Symbol;Acc:HGNC:1181]	-2.59815	3.77131e-05
BST1	ENSG00000109743	bone marrow stromal cell antigen 1 [Source:HGNC Symbol;Acc:HGNC:1118]	-2.59587	0.000181358
AC015712.2	ENSG00000259583	novel transcript, antisense to LRRK1 and ALDH1A3	-2.58753	0.00241532
PPP5C	ENSG00000011485	protein phosphatase 5 catalytic subunit [Source:HGNC Symbol;Acc:HGNC:9322]	-2.58619	8.62948e-05
RBFOX2	ENSG00000100320	RNA binding fox-1 homolog 2 [Source:HGNC Symbol;Acc:HGNC:9906]	-2.58085	0.0190242
OSR2	ENSG00000164920	odd-skipped related transciption factor 2 [Source:HGNC Symbol;Acc:HGNC:15830]	-2.57768	4.58271e-07
AC024267.3	ENSG00000264304	novel transcript, antisense to FLOT2	-2.57353	0.018856
CNTFR	ENSG00000122756	ciliary neurotrophic factor receptor [Source:HGNC Symbol;Acc:HGNC:2170]	-2.57311	0.000909205
ABHD11	ENSG00000106077	abhydrolase domain containing 11 [Source:HGNC Symbol;Acc:HGNC:16407]	-2.56477	5.58197e-13
RDH5	ENSG00000135437	retinol dehydrogenase 5 [Source:HGNC Symbol;Acc:HGNC:9940]	-2.56204	0.00130237
TFAP2B	ENSG00000008196	transcription factor AP-2 beta [Source:HGNC Symbol;Acc:HGNC:11743]	-2.56172	2.34205e-07
DCST2	ENSG00000163354	DC-STAMP domain containing 2 [Source:HGNC Symbol;Acc:HGNC:26562]	-2.56023	0.00532535
IRS3P	ENSG00000184414	insulin receptor substrate 3, pseudogene [Source:HGNC Symbol;Acc:HGNC:6127]	-2.56017	0.00786844
AQP5	ENSG00000161798	aquaporin 5 [Source:HGNC Symbol;Acc:HGNC:638]	-2.55914	1.35725e-08
AC017104.3	ENSG00000233538	novel transcript	-2.5517	0.00127258
CSRNP1	ENSG00000144655	cysteine and serine rich nuclear protein 1 [Source:HGNC Symbol;Acc:HGNC:14300]	-2.5467	8.89375e-07
KLF16	ENSG00000129911	Kruppel like factor 16 [Source:HGNC Symbol;Acc:HGNC:16857]	-2.54479	6.17313e-05
FKBP8	ENSG00000105701	FKBP prolyl isomerase 8 [Source:HGNC Symbol;Acc:HGNC:3724]	-2.54353	4.51671e-06
RPS28P7	ENSG00000227097	ribosomal protein S28 pseudogene 7 [Source:HGNC Symbol;Acc:HGNC:35787]	-2.53238	2.59485e-05
SNHG31	ENSG00000229267	small nucleolar RNA host gene 31 [Source:HGNC Symbol;Acc:HGNC:54196]	-2.53089	0.000343325
REN	ENSG00000143839	renin [Source:HGNC Symbol;Acc:HGNC:9958]	-2.52824	0.000629777
MITF	ENSG00000187098	melanocyte inducing transcription factor [Source:HGNC Symbol;Acc:HGNC:7105]	-2.51548	0.000320276
SLCO4A1-AS1	ENSG00000232803	SLCO4A1 antisense RNA 1 [Source:HGNC Symbol;Acc:HGNC:40537]	-2.51333	0.00427293
ERICH5	ENSG00000177459	glutamate rich 5 [Source:HGNC Symbol;Acc:HGNC:26823]	-2.50346	0.00288011
GPHN	ENSG00000171723	gephyrin [Source:HGNC Symbol;Acc:HGNC:15465]	-2.50088	2.31103e-05
AC074032.1	ENSG00000272368	novel transcript, antisense to CERS5	-2.49735	0.000442157
AC069218.1	ENSG00000213169	ribosomal protein L8 (RPL8) pseudogene	-2.49728	0.0028729
REM2	ENSG00000139890	RRAD and GEM like GTPase 2 [Source:HGNC Symbol;Acc:HGNC:20248]	-2.4904	0.00209487
SLC34A2	ENSG00000157765	solute carrier family 34 member 2 [Source:HGNC Symbol;Acc:HGNC:11020]	-2.47869	8.74402e-06
DOK7	ENSG00000175920	docking protein 7 [Source:HGNC Symbol;Acc:HGNC:26594]	-2.47387	0.000219497
PNPLA2	ENSG00000177666	patatin like phospholipase domain containing 2 [Source:HGNC Symbol;Acc:HGNC:30802]	-2.47238	1.93159e-07
PCLO	ENSG00000186472	piccolo presynaptic cytomatrix protein [Source:HGNC Symbol;Acc:HGNC:13406]	-2.47043	0.00444073
CLDN11	ENSG00000013297	claudin 11 [Source:HGNC Symbol;Acc:HGNC:8514]	-2.46751	0.0131627
ARMCX5-GPRASP2	ENSG00000271147	ARMCX5-GPRASP2 readthrough [Source:HGNC Symbol;Acc:HGNC:42000]	-2.46709	0.0046631
ALDH1A1	ENSG00000165092	aldehyde dehydrogenase 1 family member A1 [Source:HGNC Symbol;Acc:HGNC:402]	-2.46548	7.35647e-05
BHLHE41	ENSG00000123095	basic helix-loop-helix family member e41 [Source:HGNC Symbol;Acc:HGNC:16617]	-2.45914	0.000253499
PALM	ENSG00000099864	paralemmin [Source:HGNC Symbol;Acc:HGNC:8594]	-2.45062	1.12293e-10
MTCO1P40	ENSG00000262902	MT-CO1 pseudogene 40 [Source:HGNC Symbol;Acc:HGNC:52105]	-2.44932	9.12495e-06
RPS29P5	ENSG00000230777	ribosomal protein S29 pseudogene 5 [Source:HGNC Symbol;Acc:HGNC:35584]	-2.44877	0.00564404
CXCR1	ENSG00000163464	C-X-C motif chemokine receptor 1 [Source:HGNC Symbol;Acc:HGNC:6026]	-2.44149	0.0495029
NEK8	ENSG00000160602	NIMA related kinase 8 [Source:HGNC Symbol;Acc:HGNC:13387]	-2.43888	1.67179e-06
AL031727.1	ENSG00000226396	ribosomal protein S14 (RPS14) pseudogene	-2.43363	3.9398e-05
ADAMTSL1	ENSG00000178031	ADAMTS like 1 [Source:HGNC Symbol;Acc:HGNC:14632]	-2.43261	0.023716
CADM3	ENSG00000162706	cell adhesion molecule 3 [Source:HGNC Symbol;Acc:HGNC:17601]	-2.4081	6.53537e-05
PLAC9	ENSG00000189129	placenta associated 9 [Source:HGNC Symbol;Acc:HGNC:19255]	-2.40335	7.6966e-06
OTULINL	ENSG00000145569	OTU deubiquitinase with linear linkage specificity like [Source:HGNC Symbol;Acc:HGNC:25629]	-2.40328	3.61787e-07
JUNB	ENSG00000171223	JunB proto-oncogene, AP-1 transcription factor subunit [Source:HGNC Symbol;Acc:HGNC:6205]	-2.40315	0.000159261
ANKMY2	ENSG00000106524	ankyrin repeat and MYND domain containing 2 [Source:HGNC Symbol;Acc:HGNC:25370]	-2.40114	3.39005e-05
UBXN11	ENSG00000158062	UBX domain protein 11 [Source:HGNC Symbol;Acc:HGNC:30600]	-2.3977	0.000268566
C2CD4B	ENSG00000205502	C2 calcium dependent domain containing 4B [Source:HGNC Symbol;Acc:HGNC:33628]	-2.39757	0.00608133
FOXP4	ENSG00000137166	forkhead box P4 [Source:HGNC Symbol;Acc:HGNC:20842]	-2.3928	4.56017e-05
KRT15	ENSG00000171346	keratin 15 [Source:HGNC Symbol;Acc:HGNC:6421]	-2.38429	2.02835e-05
SLC44A3-AS1	ENSG00000224081	SLC44A3 antisense RNA 1 [Source:HGNC Symbol;Acc:HGNC:49057]	-2.3772	5.59001e-05
DMRTA2	ENSG00000142700	DMRT like family A2 [Source:HGNC Symbol;Acc:HGNC:13908]	-2.37502	2.14396e-07
SPARCL1	ENSG00000152583	SPARC like 1 [Source:HGNC Symbol;Acc:HGNC:11220]	-2.37493	0.000442157
ABCA8	ENSG00000141338	ATP binding cassette subfamily A member 8 [Source:HGNC Symbol;Acc:HGNC:38]	-2.3719	7.73279e-05
AL353662.2	ENSG00000233668	ribosomal protein S8 (RPS8) pseudogene	-2.36706	0.000235121
NOXA1	ENSG00000188747	NADPH oxidase activator 1 [Source:HGNC Symbol;Acc:HGNC:10668]	-2.36394	5.26935e-05
MAP1S	ENSG00000130479	microtubule associated protein 1S [Source:HGNC Symbol;Acc:HGNC:15715]	-2.36341	0.000106553
AP001042.1	ENSG00000205622	novel transcript	-2.36177	0.00971475
SYTL4	ENSG00000102362	synaptotagmin like 4 [Source:HGNC Symbol;Acc:HGNC:15588]	-2.36094	0.0018403
CDKN2AIP	ENSG00000168564	CDKN2A interacting protein [Source:HGNC Symbol;Acc:HGNC:24325]	-2.35717	2.56483e-05
EPHX1	ENSG00000143819	epoxide hydrolase 1 [Source:HGNC Symbol;Acc:HGNC:3401]	-2.35543	0.000185718
SPATA5	ENSG00000145375	spermatogenesis associated 5 [Source:HGNC Symbol;Acc:HGNC:18119]	-2.35311	0.000123983
CAMTA2	ENSG00000108509	calmodulin binding transcription activator 2 [Source:HGNC Symbol;Acc:HGNC:18807]	-2.34933	0.0405189
MGAT3	ENSG00000128268	mannosyl (beta-1,4-)-glycoprotein beta-1,4-N-acetylglucosaminyltransferase [Source:HGNC Symbol;Acc:HGNC:7046]	-2.34625	0.00045129
KIT	ENSG00000157404	KIT proto-oncogene, receptor tyrosine kinase [Source:HGNC Symbol;Acc:HGNC:6342]	-2.34444	0.00022393
ASIC3	ENSG00000213199	acid sensing ion channel subunit 3 [Source:HGNC Symbol;Acc:HGNC:101]	-2.34021	0.000274551
CCDC60	ENSG00000183273	coiled-coil domain containing 60 [Source:HGNC Symbol;Acc:HGNC:28610]	-2.33664	0.00482362
TNNI2	ENSG00000130598	troponin I2, fast skeletal type [Source:HGNC Symbol;Acc:HGNC:11946]	-2.32118	0.00240106
RAPGEFL1	ENSG00000108352	Rap guanine nucleotide exchange factor like 1 [Source:HGNC Symbol;Acc:HGNC:17428]	-2.32065	5.05882e-08
ADCY2	ENSG00000078295	adenylate cyclase 2 [Source:HGNC Symbol;Acc:HGNC:233]	-2.32029	0.00580967
AC005695.1	ENSG00000262966	novel transcript, antisense to NTN1	-2.32008	0.000343325
SCARA3	ENSG00000168077	scavenger receptor class A member 3 [Source:HGNC Symbol;Acc:HGNC:19000]	-2.31908	5.60773e-11
B3GALT5-AS1	ENSG00000184809	B3GALT5 antisense RNA 1 [Source:HGNC Symbol;Acc:HGNC:16424]	-2.31582	0.00218244
RPSA	ENSG00000168028	ribosomal protein SA [Source:HGNC Symbol;Acc:HGNC:6502]	-2.31465	1.47691e-08
PLEKHA5	ENSG00000052126	pleckstrin homology domain containing A5 [Source:HGNC Symbol;Acc:HGNC:30036]	-2.31329	1.06302e-05
PPP1R15A	ENSG00000087074	protein phosphatase 1 regulatory subunit 15A [Source:HGNC Symbol;Acc:HGNC:14375]	-2.30995	4.98569e-05
EFHD1	ENSG00000115468	EF-hand domain family member D1 [Source:HGNC Symbol;Acc:HGNC:29556]	-2.30925	0.0104111
RPS18P12	ENSG00000230897	ribosomal protein S18 pseudogene 12 [Source:HGNC Symbol;Acc:HGNC:35967]	-2.30414	0.000967971
MME	ENSG00000196549	membrane metalloendopeptidase [Source:HGNC Symbol;Acc:HGNC:7154]	-2.3013	0.0018403
AC127070.4	ENSG00000278949	novel transcript	-2.29764	0.0373737
AL669983.1	ENSG00000169253	ribosomal protein L36 (RPL36) pseudogene	-2.29749	0.00922402
GJC2	ENSG00000198835	gap junction protein gamma 2 [Source:HGNC Symbol;Acc:HGNC:17494]	-2.29137	0.00260209
AC105399.1	ENSG00000237077	ribosomal protein L38 (PRL38) pseudogene	-2.29129	0.0231222
PNPLA7	ENSG00000130653	patatin like phospholipase domain containing 7 [Source:HGNC Symbol;Acc:HGNC:24768]	-2.2766	0.00460728
B3GALT5	ENSG00000183778	beta-1,3-galactosyltransferase 5 [Source:HGNC Symbol;Acc:HGNC:920]	-2.27435	0.000200151
CLCF1	ENSG00000175505	cardiotrophin like cytokine factor 1 [Source:HGNC Symbol;Acc:HGNC:17412]	-2.27076	0.000845391
APOBEC3A	ENSG00000128383	apolipoprotein B mRNA editing enzyme catalytic subunit 3A [Source:HGNC Symbol;Acc:HGNC:17343]	-2.27039	3.86702e-05
GDPD1	ENSG00000153982	glycerophosphodiester phosphodiesterase domain containing 1 [Source:HGNC Symbol;Acc:HGNC:20883]	-2.27034	0.00101024
RPAIN	ENSG00000129197	RPA interacting protein [Source:HGNC Symbol;Acc:HGNC:28641]	-2.26945	0.00117465
LINC-PINT	ENSG00000231721	long intergenic non-protein coding RNA, p53 induced transcript [Source:HGNC Symbol;Acc:HGNC:26885]	-2.26843	0.000881318
PRR36	ENSG00000183248	proline rich 36 [Source:HGNC Symbol;Acc:HGNC:26172]	-2.26795	0.0260453
CSRP2	ENSG00000175183	cysteine and glycine rich protein 2 [Source:HGNC Symbol;Acc:HGNC:2470]	-2.26768	0.0141795
CLIC6	ENSG00000159212	chloride intracellular channel 6 [Source:HGNC Symbol;Acc:HGNC:2065]	-2.26422	6.64397e-05
MAML2	ENSG00000184384	mastermind like transcriptional coactivator 2 [Source:HGNC Symbol;Acc:HGNC:16259]	-2.26139	0.00110556
ERVK3-1	ENSG00000142396	endogenous retrovirus group K3 member 1 [Source:HGNC Symbol;Acc:HGNC:30466]	-2.25578	0.0059719
ADGRE5	ENSG00000123146	adhesion G protein-coupled receptor E5 [Source:HGNC Symbol;Acc:HGNC:1711]	-2.25442	0.000353508
PDE4D	ENSG00000113448	phosphodiesterase 4D [Source:HGNC Symbol;Acc:HGNC:8783]	-2.24937	0.0019114
ZNF446	ENSG00000083838	zinc finger protein 446 [Source:HGNC Symbol;Acc:HGNC:21036]	-2.24215	0.015432
ESCO1	ENSG00000141446	establishment of sister chromatid cohesion N-acetyltransferase 1 [Source:HGNC Symbol;Acc:HGNC:24645]	-2.24208	0.00810645
GEM	ENSG00000164949	GTP binding protein overexpressed in skeletal muscle [Source:HGNC Symbol;Acc:HGNC:4234]	-2.2384	0.0129899
ST6GALNAC1	ENSG00000070526	ST6 N-acetylgalactosaminide alpha-2,6-sialyltransferase 1 [Source:HGNC Symbol;Acc:HGNC:23614]	-2.23361	0.00191826
MNDA	ENSG00000163563	myeloid cell nuclear differentiation antigen [Source:HGNC Symbol;Acc:HGNC:7183]	-2.23292	0.0175595
XAB2	ENSG00000076924	XPA binding protein 2 [Source:HGNC Symbol;Acc:HGNC:14089]	-2.23215	1.18351e-06
DIPK2A	ENSG00000181744	divergent protein kinase domain 2A [Source:HGNC Symbol;Acc:HGNC:28490]	-2.22359	5.55857e-05
NR4A1	ENSG00000123358	nuclear receptor subfamily 4 group A member 1 [Source:HGNC Symbol;Acc:HGNC:7980]	-2.22015	0.0298848
MPPED1	ENSG00000186732	metallophosphoesterase domain containing 1 [Source:HGNC Symbol;Acc:HGNC:1306]	-2.21798	0.00289691
DUSP10	ENSG00000143507	dual specificity phosphatase 10 [Source:HGNC Symbol;Acc:HGNC:3065]	-2.21418	0.000961029
BARX2	ENSG00000043039	BARX homeobox 2 [Source:HGNC Symbol;Acc:HGNC:956]	-2.21295	7.3594e-11
TNS2	ENSG00000111077	tensin 2 [Source:HGNC Symbol;Acc:HGNC:19737]	-2.21213	5.37843e-06
AL451069.2	ENSG00000231705	novel transcript	-2.2088	0.00190075
SH3GLB2	ENSG00000148341	SH3 domain containing GRB2 like, endophilin B2 [Source:HGNC Symbol;Acc:HGNC:10834]	-2.20399	9.53546e-06
SLC6A20	ENSG00000163817	solute carrier family 6 member 20 [Source:HGNC Symbol;Acc:HGNC:30927]	-2.20325	0.00332018
IDUA	ENSG00000127415	iduronidase alpha-L- [Source:HGNC Symbol;Acc:HGNC:5391]	-2.19924	5.92041e-05
LCN2	ENSG00000148346	lipocalin 2 [Source:HGNC Symbol;Acc:HGNC:6526]	-2.19707	0.00518316
MAN2C1	ENSG00000140400	mannosidase alpha class 2C member 1 [Source:HGNC Symbol;Acc:HGNC:6827]	-2.19679	0.00711794
CCL21	ENSG00000137077	C-C motif chemokine ligand 21 [Source:HGNC Symbol;Acc:HGNC:10620]	-2.19051	0.000252184
RPLP0P6	ENSG00000213553	ribosomal protein lateral stalk subunit P0 pseudogene 6 [Source:HGNC Symbol;Acc:HGNC:36404]	-2.18861	0.0160778
GALNT12	ENSG00000119514	polypeptide N-acetylgalactosaminyltransferase 12 [Source:HGNC Symbol;Acc:HGNC:19877]	-2.18728	0.000115477
SEMA3A	ENSG00000075213	semaphorin 3A [Source:HGNC Symbol;Acc:HGNC:10723]	-2.18504	0.00167643
LRRK2	ENSG00000188906	leucine rich repeat kinase 2 [Source:HGNC Symbol;Acc:HGNC:18618]	-2.18465	0.0330243
TPPP	ENSG00000171368	tubulin polymerization promoting protein [Source:HGNC Symbol;Acc:HGNC:24164]	-2.18116	2.07555e-06
MPPED2	ENSG00000066382	metallophosphoesterase domain containing 2 [Source:HGNC Symbol;Acc:HGNC:1180]	-2.18079	0.00176307
SYTL2	ENSG00000137501	synaptotagmin like 2 [Source:HGNC Symbol;Acc:HGNC:15585]	-2.17819	0.0051052
RPL10P3	ENSG00000230734	ribosomal protein L10 pseudogene 3 [Source:HGNC Symbol;Acc:HGNC:23300]	-2.17614	0.000228302
HSD17B8	ENSG00000204228	hydroxysteroid 17-beta dehydrogenase 8 [Source:HGNC Symbol;Acc:HGNC:3554]	-2.17037	0.0192732
CA13	ENSG00000185015	carbonic anhydrase 13 [Source:HGNC Symbol;Acc:HGNC:14914]	-2.16905	0.0143857
PTGDS	ENSG00000107317	prostaglandin D2 synthase [Source:HGNC Symbol;Acc:HGNC:9592]	-2.16706	0.00342719
MIR3936HG	ENSG00000233006	MIR3936 host gene [Source:HGNC Symbol;Acc:HGNC:40538]	-2.16692	0.00367123
GALNT5	ENSG00000136542	polypeptide N-acetylgalactosaminyltransferase 5 [Source:HGNC Symbol;Acc:HGNC:4127]	-2.15861	0.00288789
TNFSF15	ENSG00000181634	TNF superfamily member 15 [Source:HGNC Symbol;Acc:HGNC:11931]	-2.15842	0.00852445
TIPARP	ENSG00000163659	TCDD inducible poly(ADP-ribose) polymerase [Source:HGNC Symbol;Acc:HGNC:23696]	-2.15832	5.51685e-05
ARHGAP5	ENSG00000100852	Rho GTPase activating protein 5 [Source:HGNC Symbol;Acc:HGNC:675]	-2.15774	0.0070785
GSTM5	ENSG00000134201	glutathione S-transferase mu 5 [Source:HGNC Symbol;Acc:HGNC:4637]	-2.15709	0.00379374
DIPK1B	ENSG00000165716	divergent protein kinase domain 1B [Source:HGNC Symbol;Acc:HGNC:28290]	-2.15357	0.0170807
ETFBKMT	ENSG00000139160	electron transfer flavoprotein subunit beta lysine methyltransferase [Source:HGNC Symbol;Acc:HGNC:28739]	-2.15164	0.000152746
BAG1	ENSG00000107262	BCL2 associated athanogene 1 [Source:HGNC Symbol;Acc:HGNC:937]	-2.15027	6.45104e-21
OXER1	ENSG00000162881	oxoeicosanoid receptor 1 [Source:HGNC Symbol;Acc:HGNC:24884]	-2.14987	0.00449688
MT1G	ENSG00000125144	metallothionein 1G [Source:HGNC Symbol;Acc:HGNC:7399]	-2.14657	0.0398337
IFT140	ENSG00000187535	intraflagellar transport 140 [Source:HGNC Symbol;Acc:HGNC:29077]	-2.14398	4.16546e-05
ESPN	ENSG00000187017	espin [Source:HGNC Symbol;Acc:HGNC:13281]	-2.13964	0.00417855
DAPK1	ENSG00000196730	death associated protein kinase 1 [Source:HGNC Symbol;Acc:HGNC:2674]	-2.13722	1.4929e-05
CRACR2B	ENSG00000177685	calcium release activated channel regulator 2B [Source:HGNC Symbol;Acc:HGNC:28703]	-2.13505	0.000830702
ABCC4	ENSG00000125257	ATP binding cassette subfamily C member 4 [Source:HGNC Symbol;Acc:HGNC:55]	-2.13364	0.00687412
DUSP5	ENSG00000138166	dual specificity phosphatase 5 [Source:HGNC Symbol;Acc:HGNC:3071]	-2.12905	0.00856717
FAM172A	ENSG00000113391	family with sequence similarity 172 member A [Source:HGNC Symbol;Acc:HGNC:25365]	-2.12873	0.000897969
ANAPC2	ENSG00000176248	anaphase promoting complex subunit 2 [Source:HGNC Symbol;Acc:HGNC:19989]	-2.1258	0.000986623
RPL13P12	ENSG00000215030	ribosomal protein L13 pseudogene 12 [Source:HGNC Symbol;Acc:HGNC:35701]	-2.12386	0.000527822
EXOC6	ENSG00000138190	exocyst complex component 6 [Source:HGNC Symbol;Acc:HGNC:23196]	-2.11575	0.000651624
CP	ENSG00000047457	ceruloplasmin [Source:HGNC Symbol;Acc:HGNC:2295]	-2.11549	6.94454e-05
KRT4	ENSG00000170477	keratin 4 [Source:HGNC Symbol;Acc:HGNC:6441]	-2.11151	2.32609e-05
ZNF331	ENSG00000130844	zinc finger protein 331 [Source:HGNC Symbol;Acc:HGNC:15489]	-2.10299	6.15581e-05
DPT	ENSG00000143196	dermatopontin [Source:HGNC Symbol;Acc:HGNC:3011]	-2.10255	0.0126112
CEL	ENSG00000170835	carboxyl ester lipase [Source:HGNC Symbol;Acc:HGNC:1848]	-2.09819	0.00992539
FAM3B	ENSG00000183844	family with sequence similarity 3 member B [Source:HGNC Symbol;Acc:HGNC:1253]	-2.09751	0.000159056
SYNPO2	ENSG00000172403	synaptopodin 2 [Source:HGNC Symbol;Acc:HGNC:17732]	-2.09582	4.58271e-07
ZBTB10	ENSG00000205189	zinc finger and BTB domain containing 10 [Source:HGNC Symbol;Acc:HGNC:30953]	-2.09456	0.000302784
MEIS1	ENSG00000143995	Meis homeobox 1 [Source:HGNC Symbol;Acc:HGNC:7000]	-2.09365	1.06302e-05
PSCA	ENSG00000167653	prostate stem cell antigen [Source:HGNC Symbol;Acc:HGNC:9500]	-2.08634	0.0200177
FILIP1	ENSG00000118407	filamin A interacting protein 1 [Source:HGNC Symbol;Acc:HGNC:21015]	-2.08625	0.000170826
SORBS2	ENSG00000154556	sorbin and SH3 domain containing 2 [Source:HGNC Symbol;Acc:HGNC:24098]	-2.08392	0.000136598
ICK	ENSG00000112144	intestinal cell kinase [Source:HGNC Symbol;Acc:HGNC:21219]	-2.08391	0.000566912
AC005332.5	ENSG00000277476	novel transcript	-2.08312	0.00859098
RAB11FIP1	ENSG00000156675	RAB11 family interacting protein 1 [Source:HGNC Symbol;Acc:HGNC:30265]	-2.08285	0.000821423
SEMA3B	ENSG00000012171	semaphorin 3B [Source:HGNC Symbol;Acc:HGNC:10724]	-2.07886	4.47319e-06
RASSF6	ENSG00000169435	Ras association domain family member 6 [Source:HGNC Symbol;Acc:HGNC:20796]	-2.076	0.000303682
ZSCAN18	ENSG00000121413	zinc finger and SCAN domain containing 18 [Source:HGNC Symbol;Acc:HGNC:21037]	-2.07511	0.000646788
PCSK2	ENSG00000125851	proprotein convertase subtilisin/kexin type 2 [Source:HGNC Symbol;Acc:HGNC:8744]	-2.07137	0.0321779
BMS1P1	ENSG00000204177	BMS1 pseudogene 1 [Source:HGNC Symbol;Acc:HGNC:23649]	-2.07081	0.0483813
IER2	ENSG00000160888	immediate early response 2 [Source:HGNC Symbol;Acc:HGNC:28871]	-2.06955	0.015794
CHCHD10	ENSG00000250479	coiled-coil-helix-coiled-coil-helix domain containing 10 [Source:HGNC Symbol;Acc:HGNC:15559]	-2.06864	0.00145926
LINC02381	ENSG00000250742	long intergenic non-protein coding RNA 2381 [Source:HGNC Symbol;Acc:HGNC:53304]	-2.06715	0.0173448
AC108134.1	ENSG00000205890	novel transcript, antisense to CCDC64B	-2.06601	0.0199102
H1FX-AS1	ENSG00000206417	H1FX antisense RNA 1 [Source:HGNC Symbol;Acc:HGNC:27953]	-2.06535	0.0157797
TLE2	ENSG00000065717	TLE family member 2, transcriptional corepressor [Source:HGNC Symbol;Acc:HGNC:11838]	-2.06478	6.54965e-07
SELENBP1	ENSG00000143416	selenium binding protein 1 [Source:HGNC Symbol;Acc:HGNC:10719]	-2.06004	8.03191e-07
ARL5B	ENSG00000165997	ADP ribosylation factor like GTPase 5B [Source:HGNC Symbol;Acc:HGNC:23052]	-2.05686	0.00121676
RPS19P1	ENSG00000214612	ribosomal protein S19 pseudogene 1 [Source:HGNC Symbol;Acc:HGNC:16534]	-2.05532	0.000237369
ALDH3A1	ENSG00000108602	aldehyde dehydrogenase 3 family member A1 [Source:HGNC Symbol;Acc:HGNC:405]	-2.04927	6.26629e-06
C1GALT1	ENSG00000106392	core 1 synthase, glycoprotein-N-acetylgalactosamine 3-beta-galactosyltransferase 1 [Source:HGNC Symbol;Acc:HGNC:24337]	-2.04686	0.00175842
AC007098.1	ENSG00000231609	novel transcript, antisense to EHBP1	-2.04474	0.00272219
RPL18AP3	ENSG00000213442	ribosomal protein L18a pseudogene 3 [Source:HGNC Symbol;Acc:HGNC:31387]	-2.03715	0.00658474
SPATA13	ENSG00000182957	spermatogenesis associated 13 [Source:HGNC Symbol;Acc:HGNC:23222]	-2.0355	0.00991692
IRX5	ENSG00000176842	iroquois homeobox 5 [Source:HGNC Symbol;Acc:HGNC:14361]	-2.03498	1.5736e-05
ENPP1	ENSG00000197594	ectonucleotide pyrophosphatase/phosphodiesterase 1 [Source:HGNC Symbol;Acc:HGNC:3356]	-2.0334	0.00141376
RETREG1	ENSG00000154153	reticulophagy regulator 1 [Source:HGNC Symbol;Acc:HGNC:25964]	-2.03329	6.24339e-06
KLF2	ENSG00000127528	Kruppel like factor 2 [Source:HGNC Symbol;Acc:HGNC:6347]	-2.03179	0.0226733
CDC37L1	ENSG00000106993	cell division cycle 37 like 1 [Source:HGNC Symbol;Acc:HGNC:17179]	-2.02907	0.000503436
CCNL1	ENSG00000163660	cyclin L1 [Source:HGNC Symbol;Acc:HGNC:20569]	-2.01412	2.10691e-05
NFATC1	ENSG00000131196	nuclear factor of activated T cells 1 [Source:HGNC Symbol;Acc:HGNC:7775]	-2.0137	0.0014354
POLR2J4	ENSG00000214783	RNA polymerase II subunit J4, pseudogene [Source:HGNC Symbol;Acc:HGNC:28195]	-2.01346	0.00065341
AC024293.1	ENSG00000244313	ribosomal protein S10 (RPS10) pseudogene	-2.01099	5.32022e-06
MIS18A-AS1	ENSG00000227256	MIS18A antisense RNA 1 [Source:HGNC Symbol;Acc:HGNC:40106]	-2.00766	0.0394614
BCAN	ENSG00000132692	brevican [Source:HGNC Symbol;Acc:HGNC:23059]	-2.00649	0.0164653
P4HTM	ENSG00000178467	prolyl 4-hydroxylase, transmembrane [Source:HGNC Symbol;Acc:HGNC:28858]	-2.00336	4.18369e-06
CCPG1	ENSG00000260916	cell cycle progression 1 [Source:HGNC Symbol;Acc:HGNC:24227]	-2.00321	0.00118595
DOP1A	ENSG00000083097	DOP1 leucine zipper like protein A [Source:HGNC Symbol;Acc:HGNC:21194]	-2.0028	0.0430377
PRDM16-DT	ENSG00000177133	PRDM16 divergent transcript [Source:HGNC Symbol;Acc:HGNC:48664]	-2.00228	0.0330905
CXCL17	ENSG00000189377	C-X-C motif chemokine ligand 17 [Source:HGNC Symbol;Acc:HGNC:19232]	-2.00061	3.92474e-08
