# Supplementary material for: MACE RNA sequencing analysis of conjunctival squamous cell carcinoma and papilloma using formalin-fixed paraffin-embedded tumor tissue
Source: Sci Rep. 2020 Dec 4;10:21292. doi: 10.1038/s41598-020-78339-6 (PMC7718249; doi:10.1038/s41598-020-78339-6)
Supplement: Supplementary file 4 — Supplementary Information 4. [file 41598_2020_78339_MOESM4_ESM.xlsx]

## Sheet: data_Pap_Normal_up
Symbol	ENSEMBL	Description	log2FC Pap vs. Ctrl	adjusted p
SOX21-AS1	ENSG00000227640	SOX21 antisense divergent transcript 1 [Source:HGNC Symbol;Acc:HGNC:39807]	6.30088	2.0863e-13
RIMS1	ENSG00000079841	regulating synaptic membrane exocytosis 1 [Source:HGNC Symbol;Acc:HGNC:17282]	6.18588	0.00578547
FLG	ENSG00000143631	filaggrin [Source:HGNC Symbol;Acc:HGNC:3748]	6.02804	8.75168e-08
ANKRD36C	ENSG00000174501	ankyrin repeat domain 36C [Source:HGNC Symbol;Acc:HGNC:32946]	6.00885	1.63273e-12
SYCP2	ENSG00000196074	synaptonemal complex protein 2 [Source:HGNC Symbol;Acc:HGNC:11490]	5.98531	0.000425403
SOX2	ENSG00000181449	SRY-box transcription factor 2 [Source:HGNC Symbol;Acc:HGNC:11195]	5.9166	1.54649e-05
SCARNA7	ENSG00000238741	small Cajal body-specific RNA 7 [Source:HGNC Symbol;Acc:HGNC:32563]	5.88735	6.90276e-06
KRT79	ENSG00000185640	keratin 79 [Source:HGNC Symbol;Acc:HGNC:28930]	5.42599	0.000733635
SERPINB3	ENSG00000057149	serpin family B member 3 [Source:HGNC Symbol;Acc:HGNC:10569]	5.40357	4.22036e-07
SOX21	ENSG00000125285	SRY-box transcription factor 21 [Source:HGNC Symbol;Acc:HGNC:11197]	5.38237	1.6062e-09
TMPRSS11B	ENSG00000185873	transmembrane serine protease 11B [Source:HGNC Symbol;Acc:HGNC:25398]	5.13291	1.05791e-06
IGFL2-AS1	ENSG00000268621	IGFL2 antisense RNA 1 [Source:HGNC Symbol;Acc:HGNC:52559]	5.061	2.86447e-05
SNORA53	ENSG00000212443	small nucleolar RNA, H/ACA box 53 [Source:HGNC Symbol;Acc:HGNC:32646]	5.05145	5.93676e-09
GBP6	ENSG00000183347	guanylate binding protein family member 6 [Source:HGNC Symbol;Acc:HGNC:25395]	5.03828	5.87495e-08
TDRG1	ENSG00000204091	testis development related 1 [Source:HGNC Symbol;Acc:HGNC:43642]	5.01587	0.000973423
AC068491.4	ENSG00000279191	TEC	4.99206	9.228e-06
ASPM	ENSG00000066279	abnormal spindle microtubule assembly [Source:HGNC Symbol;Acc:HGNC:19048]	4.95888	6.90964e-07
TMPRSS11A	ENSG00000187054	transmembrane serine protease 11A [Source:HGNC Symbol;Acc:HGNC:27954]	4.93203	9.88238e-08
PSAPL1	ENSG00000178597	prosaposin like 1 (gene/pseudogene) [Source:HGNC Symbol;Acc:HGNC:33131]	4.87926	0.0178961
AC009501.3	ENSG00000286480	novel transcript, antisense to WDPCP	4.83514	8.73096e-05
ANXA10	ENSG00000109511	annexin A10 [Source:HGNC Symbol;Acc:HGNC:534]	4.82037	0.013637
SNORD20	ENSG00000207280	small nucleolar RNA, C/D box 20 [Source:HGNC Symbol;Acc:HGNC:10143]	4.77368	0.0424881
RPTN	ENSG00000215853	repetin [Source:HGNC Symbol;Acc:HGNC:26809]	4.64541	0.000693663
CHST9	ENSG00000154080	carbohydrate sulfotransferase 9 [Source:HGNC Symbol;Acc:HGNC:19898]	4.62283	1.53875e-05
FER1L6	ENSG00000214814	fer-1 like family member 6 [Source:HGNC Symbol;Acc:HGNC:28065]	4.60813	0.000563848
KRT1	ENSG00000167768	keratin 1 [Source:HGNC Symbol;Acc:HGNC:6412]	4.60449	0.000284989
CIP2A	ENSG00000163507	cell proliferation regulating inhibitor of protein phosphatase 2A [Source:HGNC Symbol;Acc:HGNC:29302]	4.58547	5.94468e-06
SERPINB13	ENSG00000197641	serpin family B member 13 [Source:HGNC Symbol;Acc:HGNC:8944]	4.58366	8.29892e-10
RIMS2	ENSG00000176406	regulating synaptic membrane exocytosis 2 [Source:HGNC Symbol;Acc:HGNC:17283]	4.56852	8.5241e-05
MS4A1	ENSG00000156738	membrane spanning 4-domains A1 [Source:HGNC Symbol;Acc:HGNC:7315]	4.5636	0.00105555
RGS17	ENSG00000091844	regulator of G protein signaling 17 [Source:HGNC Symbol;Acc:HGNC:14088]	4.4658	2.9252e-05
CST6	ENSG00000175315	cystatin E/M [Source:HGNC Symbol;Acc:HGNC:2478]	4.45932	7.55736e-05
ZNF770	ENSG00000198146	zinc finger protein 770 [Source:HGNC Symbol;Acc:HGNC:26061]	4.40783	1.62839e-05
FAM111B	ENSG00000189057	family with sequence similarity 111 member B [Source:HGNC Symbol;Acc:HGNC:24200]	4.3759	6.65716e-06
SHOC1	ENSG00000165181	shortage in chiasmata 1 [Source:HGNC Symbol;Acc:HGNC:26535]	4.37043	0.000367168
RNU4-1	ENSG00000200795	RNA, U4 small nuclear 1 [Source:HGNC Symbol;Acc:HGNC:10192]	4.33028	4.78309e-05
MYH2	ENSG00000125414	myosin heavy chain 2 [Source:HGNC Symbol;Acc:HGNC:7572]	4.32581	0.00820895
FLG2	ENSG00000143520	filaggrin family member 2 [Source:HGNC Symbol;Acc:HGNC:33276]	4.32082	0.0035976
ADAM9	ENSG00000168615	ADAM metallopeptidase domain 9 [Source:HGNC Symbol;Acc:HGNC:216]	4.21824	1.24429e-05
LINC01320	ENSG00000228262	long intergenic non-protein coding RNA 1320 [Source:HGNC Symbol;Acc:HGNC:50526]	4.19409	0.00121851
LINC00621	ENSG00000262619	long intergenic non-protein coding RNA 621 [Source:HGNC Symbol;Acc:HGNC:44227]	4.17762	0.000322749
SIX1	ENSG00000126778	SIX homeobox 1 [Source:HGNC Symbol;Acc:HGNC:10887]	4.11409	0.000136857
CENPF	ENSG00000117724	centromere protein F [Source:HGNC Symbol;Acc:HGNC:1857]	4.09802	2.48505e-06
SCARNA11	ENSG00000251898	small Cajal body-specific RNA 11 [Source:HGNC Symbol;Acc:HGNC:32568]	4.08056	8.65097e-05
RTKN2	ENSG00000182010	rhotekin 2 [Source:HGNC Symbol;Acc:HGNC:19364]	4.05515	0.000286945
RNU4-2	ENSG00000202538	RNA, U4 small nuclear 2 [Source:HGNC Symbol;Acc:HGNC:10193]	3.98745	1.41924e-05
SLC16A9	ENSG00000165449	solute carrier family 16 member 9 [Source:HGNC Symbol;Acc:HGNC:23520]	3.95302	2.12686e-05
LOR	ENSG00000203782	loricrin [Source:HGNC Symbol;Acc:HGNC:6663]	3.94664	0.00164228
RNU5A-1	ENSG00000199568	RNA, U5A small nuclear 1 [Source:HGNC Symbol;Acc:HGNC:10211]	3.94227	0.001201
PTPRZ1	ENSG00000106278	protein tyrosine phosphatase receptor type Z1 [Source:HGNC Symbol;Acc:HGNC:9685]	3.93833	1.06304e-07
DIAPH3	ENSG00000139734	diaphanous related formin 3 [Source:HGNC Symbol;Acc:HGNC:15480]	3.9364	0.000446917
SPDYA	ENSG00000163806	speedy/RINGO cell cycle regulator family member A [Source:HGNC Symbol;Acc:HGNC:30613]	3.88095	0.00323228
LCE1C	ENSG00000197084	late cornified envelope 1C [Source:HGNC Symbol;Acc:HGNC:29464]	3.81579	0.00455334
LY6D	ENSG00000167656	lymphocyte antigen 6 family member D [Source:HGNC Symbol;Acc:HGNC:13348]	3.80083	8.46901e-07
XRCC2	ENSG00000196584	X-ray repair cross complementing 2 [Source:HGNC Symbol;Acc:HGNC:12829]	3.80044	0.000697923
PRSS3	ENSG00000010438	serine protease 3 [Source:HGNC Symbol;Acc:HGNC:9486]	3.7906	1.25671e-05
KRTDAP	ENSG00000188508	keratinocyte differentiation associated protein [Source:HGNC Symbol;Acc:HGNC:16313]	3.77216	0.000949988
DNA2	ENSG00000138346	DNA replication helicase/nuclease 2 [Source:HGNC Symbol;Acc:HGNC:2939]	3.77034	0.00014134
MIR924HG	ENSG00000267374	MIR924 host gene [Source:HGNC Symbol;Acc:HGNC:44332]	3.76226	1.20855e-05
ACTA1	ENSG00000143632	actin alpha 1, skeletal muscle [Source:HGNC Symbol;Acc:HGNC:129]	3.76036	0.0254733
ANLN	ENSG00000011426	anillin actin binding protein [Source:HGNC Symbol;Acc:HGNC:14082]	3.75962	1.24104e-05
ULBP3	ENSG00000131019	UL16 binding protein 3 [Source:HGNC Symbol;Acc:HGNC:14895]	3.75281	0.000127541
CCDC190	ENSG00000185860	coiled-coil domain containing 190 [Source:HGNC Symbol;Acc:HGNC:28736]	3.73804	0.00272484
SERPINB11	ENSG00000206072	serpin family B member 11 (gene/pseudogene) [Source:HGNC Symbol;Acc:HGNC:14221]	3.69111	0.000327832
ALOX15	ENSG00000161905	arachidonate 15-lipoxygenase [Source:HGNC Symbol;Acc:HGNC:433]	3.68003	0.00110002
CENPE	ENSG00000138778	centromere protein E [Source:HGNC Symbol;Acc:HGNC:1856]	3.66619	0.000105912
YTHDC1	ENSG00000083896	YTH domain containing 1 [Source:HGNC Symbol;Acc:HGNC:30626]	3.66575	3.0194e-06
RNU1-67P	ENSG00000207175	RNA, U1 small nuclear 67, pseudogene [Source:HGNC Symbol;Acc:HGNC:48409]	3.65833	0.000281973
CCT5	ENSG00000150753	chaperonin containing TCP1 subunit 5 [Source:HGNC Symbol;Acc:HGNC:1618]	3.63822	0.000176277
KRT76	ENSG00000185069	keratin 76 [Source:HGNC Symbol;Acc:HGNC:24430]	3.6243	0.0194895
AC104126.1	ENSG00000251076	novel transcript	3.61487	0.00101089
CENPU	ENSG00000151725	centromere protein U [Source:HGNC Symbol;Acc:HGNC:21348]	3.60397	3.77886e-05
AC007881.4	ENSG00000288065	novel transcript, antisense to MCEE	3.57911	0.00378767
BRIP1	ENSG00000136492	BRCA1 interacting protein C-terminal helicase 1 [Source:HGNC Symbol;Acc:HGNC:20473]	3.5572	1.59561e-05
SBSN	ENSG00000189001	suprabasin [Source:HGNC Symbol;Acc:HGNC:24950]	3.52612	0.00333996
AC008269.1	ENSG00000229321	novel transcript	3.52509	0.000408775
SCGB1A1	ENSG00000149021	secretoglobin family 1A member 1 [Source:HGNC Symbol;Acc:HGNC:12523]	3.52098	0.0364965
MT-TG	ENSG00000210164	mitochondrially encoded tRNA-Gly (GGN) [Source:HGNC Symbol;Acc:HGNC:7486]	3.47193	0.0238168
MKI67	ENSG00000148773	marker of proliferation Ki-67 [Source:HGNC Symbol;Acc:HGNC:7107]	3.4612	4.44703e-11
KLK7	ENSG00000169035	kallikrein related peptidase 7 [Source:HGNC Symbol;Acc:HGNC:6368]	3.45722	0.00021955
KRT6A	ENSG00000205420	keratin 6A [Source:HGNC Symbol;Acc:HGNC:6443]	3.44627	0.00123171
CRNN	ENSG00000143536	cornulin [Source:HGNC Symbol;Acc:HGNC:1230]	3.44563	0.0085529
KIF11	ENSG00000138160	kinesin family member 11 [Source:HGNC Symbol;Acc:HGNC:6388]	3.44538	5.89113e-05
CALML5	ENSG00000178372	calmodulin like 5 [Source:HGNC Symbol;Acc:HGNC:18180]	3.44325	3.85937e-06
CXCL13	ENSG00000156234	C-X-C motif chemokine ligand 13 [Source:HGNC Symbol;Acc:HGNC:10639]	3.43215	0.00838526
SPRR3	ENSG00000163209	small proline rich protein 3 [Source:HGNC Symbol;Acc:HGNC:11268]	3.41651	0.010129
ECT2	ENSG00000114346	epithelial cell transforming 2 [Source:HGNC Symbol;Acc:HGNC:3155]	3.39297	6.00118e-07
GSTA1	ENSG00000243955	glutathione S-transferase alpha 1 [Source:HGNC Symbol;Acc:HGNC:4626]	3.391	0.00382423
RRM2	ENSG00000171848	ribonucleotide reductase regulatory subunit M2 [Source:HGNC Symbol;Acc:HGNC:10452]	3.37758	3.70195e-06
HPS3	ENSG00000163755	HPS3 biogenesis of lysosomal organelles complex 2 subunit 1 [Source:HGNC Symbol;Acc:HGNC:15597]	3.37087	0.000163388
ZNF92	ENSG00000146757	zinc finger protein 92 [Source:HGNC Symbol;Acc:HGNC:13168]	3.36947	2.42989e-05
KNL1	ENSG00000137812	kinetochore scaffold 1 [Source:HGNC Symbol;Acc:HGNC:24054]	3.36434	0.000137702
CENPK	ENSG00000123219	centromere protein K [Source:HGNC Symbol;Acc:HGNC:29479]	3.34521	0.000146897
ANKRD18B	ENSG00000230453	ankyrin repeat domain 18B [Source:HGNC Symbol;Acc:HGNC:23644]	3.34447	0.00201189
SCARNA22	ENSG00000249784	small Cajal body-specific RNA 22 [Source:HGNC Symbol;Acc:HGNC:32580]	3.33632	0.000946598
ARNTL2	ENSG00000029153	aryl hydrocarbon receptor nuclear translocator like 2 [Source:HGNC Symbol;Acc:HGNC:18984]	3.32782	7.1204e-09
KLHDC7B	ENSG00000130487	kelch domain containing 7B [Source:HGNC Symbol;Acc:HGNC:25145]	3.31833	0.00232025
KANSL1L	ENSG00000144445	KAT8 regulatory NSL complex subunit 1 like [Source:HGNC Symbol;Acc:HGNC:26310]	3.30524	4.72902e-05
ELOVL4	ENSG00000118402	ELOVL fatty acid elongase 4 [Source:HGNC Symbol;Acc:HGNC:14415]	3.29291	0.00664265
SCD	ENSG00000099194	stearoyl-CoA desaturase [Source:HGNC Symbol;Acc:HGNC:10571]	3.28137	0.000170933
ZNF354B	ENSG00000178338	zinc finger protein 354B [Source:HGNC Symbol;Acc:HGNC:17197]	3.2739	1.09603e-05
HLA-DRB5	ENSG00000198502	major histocompatibility complex, class II, DR beta 5 [Source:HGNC Symbol;Acc:HGNC:4953]	3.26146	0.00860033
TMEM45A	ENSG00000181458	transmembrane protein 45A [Source:HGNC Symbol;Acc:HGNC:25480]	3.25948	0.000256679
LINC00342	ENSG00000232931	long intergenic non-protein coding RNA 342 [Source:HGNC Symbol;Acc:HGNC:42470]	3.25833	0.00115836
FBXO11	ENSG00000138081	F-box protein 11 [Source:HGNC Symbol;Acc:HGNC:13590]	3.25757	7.30983e-05
MCM10	ENSG00000065328	minichromosome maintenance 10 replication initiation factor [Source:HGNC Symbol;Acc:HGNC:18043]	3.25425	7.14882e-05
ASPN	ENSG00000106819	asporin [Source:HGNC Symbol;Acc:HGNC:14872]	3.23924	0.000102926
LCORL	ENSG00000178177	ligand dependent nuclear receptor corepressor like [Source:HGNC Symbol;Acc:HGNC:30776]	3.21837	2.93132e-05
ARAP2	ENSG00000047365	ArfGAP with RhoGAP domain, ankyrin repeat and PH domain 2 [Source:HGNC Symbol;Acc:HGNC:16924]	3.20886	4.21068e-08
ACY3	ENSG00000132744	aminoacylase 3 [Source:HGNC Symbol;Acc:HGNC:24104]	3.19903	0.000640608
TOP2A	ENSG00000131747	DNA topoisomerase II alpha [Source:HGNC Symbol;Acc:HGNC:11989]	3.19055	8.75745e-06
ASPRV1	ENSG00000244617	aspartic peptidase retroviral like 1 [Source:HGNC Symbol;Acc:HGNC:26321]	3.18108	0.0157454
AUXG01000058.1	ENSG00000286214	COPG2 imprinted transcript 1	3.17978	0.00435208
CPA4	ENSG00000128510	carboxypeptidase A4 [Source:HGNC Symbol;Acc:HGNC:15740]	3.16933	4.00777e-05
MIR9-3HG	ENSG00000255571	MIR9-3 host gene [Source:HGNC Symbol;Acc:HGNC:27388]	3.16493	0.00208823
CD109	ENSG00000156535	CD109 molecule [Source:HGNC Symbol;Acc:HGNC:21685]	3.14769	2.45315e-05
CEACAM5	ENSG00000105388	carcinoembryonic antigen related cell adhesion molecule 5 [Source:HGNC Symbol;Acc:HGNC:1817]	3.14765	7.93373e-05
RMI1	ENSG00000178966	RecQ mediated genome instability 1 [Source:HGNC Symbol;Acc:HGNC:25764]	3.14044	1.73946e-05
CYP4F22	ENSG00000171954	cytochrome P450 family 4 subfamily F member 22 [Source:HGNC Symbol;Acc:HGNC:26820]	3.13852	0.034657
RNF169	ENSG00000166439	ring finger protein 169 [Source:HGNC Symbol;Acc:HGNC:26961]	3.13657	0.000228758
SLF1	ENSG00000133302	SMC5-SMC6 complex localization factor 1 [Source:HGNC Symbol;Acc:HGNC:25408]	3.13178	0.000123197
ORC6	ENSG00000091651	origin recognition complex subunit 6 [Source:HGNC Symbol;Acc:HGNC:17151]	3.11993	0.000149044
NMU	ENSG00000109255	neuromedin U [Source:HGNC Symbol;Acc:HGNC:7859]	3.11135	0.00040925
KNTC1	ENSG00000184445	kinetochore associated 1 [Source:HGNC Symbol;Acc:HGNC:17255]	3.11127	1.57503e-08
BRCA2	ENSG00000139618	BRCA2 DNA repair associated [Source:HGNC Symbol;Acc:HGNC:1101]	3.09857	5.07392e-06
ANKRD36BP2	ENSG00000230006	ankyrin repeat domain 36B pseudogene 2 [Source:HGNC Symbol;Acc:HGNC:33607]	3.09492	0.00532885
AC108066.2	ENSG00000286965	novel transcript	3.08827	0.00342699
PLEKHS1	ENSG00000148735	pleckstrin homology domain containing S1 [Source:HGNC Symbol;Acc:HGNC:26285]	3.08315	0.00106003
FANCM	ENSG00000187790	FA complementation group M [Source:HGNC Symbol;Acc:HGNC:23168]	3.06361	3.2702e-05
SLC52A1	ENSG00000132517	solute carrier family 52 member 1 [Source:HGNC Symbol;Acc:HGNC:30225]	3.05975	2.12205e-05
CEP192	ENSG00000101639	centrosomal protein 192 [Source:HGNC Symbol;Acc:HGNC:25515]	3.03102	5.43037e-05
PAX9	ENSG00000198807	paired box 9 [Source:HGNC Symbol;Acc:HGNC:8623]	3.03084	0.00237493
SCLT1	ENSG00000151466	sodium channel and clathrin linker 1 [Source:HGNC Symbol;Acc:HGNC:26406]	3.02656	1.5835e-06
ATP7B	ENSG00000123191	ATPase copper transporting beta [Source:HGNC Symbol;Acc:HGNC:870]	3.02032	0.00810011
AL117329.1	ENSG00000224271	novel transcript	2.99958	0.00265065
TRAPPC10	ENSG00000160218	trafficking protein particle complex 10 [Source:HGNC Symbol;Acc:HGNC:11868]	2.9944	7.36238e-06
SPRR1B	ENSG00000169469	small proline rich protein 1B [Source:HGNC Symbol;Acc:HGNC:11260]	2.98268	0.0144464
SPIB	ENSG00000269404	Spi-B transcription factor [Source:HGNC Symbol;Acc:HGNC:11242]	2.97436	0.0103292
CASP8AP2	ENSG00000118412	caspase 8 associated protein 2 [Source:HGNC Symbol;Acc:HGNC:1510]	2.97252	1.07524e-05
MARCH1	ENSG00000145416	membrane associated ring-CH-type finger 1 [Source:HGNC Symbol;Acc:HGNC:26077]	2.97128	4.63227e-06
SPDL1	ENSG00000040275	spindle apparatus coiled-coil protein 1 [Source:HGNC Symbol;Acc:HGNC:26010]	2.97119	3.97525e-05
MAL2	ENSG00000147676	mal, T cell differentiation protein 2 (gene/pseudogene) [Source:HGNC Symbol;Acc:HGNC:13634]	2.96566	1.40671e-08
S100A7	ENSG00000143556	S100 calcium binding protein A7 [Source:HGNC Symbol;Acc:HGNC:10497]	2.95483	6.14038e-05
USP37	ENSG00000135913	ubiquitin specific peptidase 37 [Source:HGNC Symbol;Acc:HGNC:20063]	2.94635	0.0127419
FIGNL1	ENSG00000132436	fidgetin like 1 [Source:HGNC Symbol;Acc:HGNC:13286]	2.94523	8.77346e-05
GEN1	ENSG00000178295	GEN1 Holliday junction 5' flap endonuclease [Source:HGNC Symbol;Acc:HGNC:26881]	2.93093	7.72601e-06
SLAMF7	ENSG00000026751	SLAM family member 7 [Source:HGNC Symbol;Acc:HGNC:21394]	2.92974	0.000938886
FAR2	ENSG00000064763	fatty acyl-CoA reductase 2 [Source:HGNC Symbol;Acc:HGNC:25531]	2.90964	0.000127541
AL353608.4	ENSG00000279706	TEC	2.90476	5.98581e-05
TRMT13	ENSG00000122435	tRNA methyltransferase 13 homolog [Source:HGNC Symbol;Acc:HGNC:25502]	2.90192	2.12205e-05
BDP1	ENSG00000145734	B double prime 1, subunit of RNA polymerase III transcription initiation factor IIIB [Source:HGNC Symbol;Acc:HGNC:13652]	2.89857	0.0147783
AC009120.2	ENSG00000259972	novel transcript, antisense to PSMD7	2.88731	0.000267889
DYNC1LI2	ENSG00000135720	dynein cytoplasmic 1 light intermediate chain 2 [Source:HGNC Symbol;Acc:HGNC:2966]	2.88479	0.000786546
CCDC66	ENSG00000180376	coiled-coil domain containing 66 [Source:HGNC Symbol;Acc:HGNC:27709]	2.88265	0.00016306
MARF1	ENSG00000166783	meiosis regulator and mRNA stability factor 1 [Source:HGNC Symbol;Acc:HGNC:29562]	2.8788	0.0311072
PLA2G2D	ENSG00000117215	phospholipase A2 group IID [Source:HGNC Symbol;Acc:HGNC:9033]	2.86879	0.0296675
SMC2	ENSG00000136824	structural maintenance of chromosomes 2 [Source:HGNC Symbol;Acc:HGNC:14011]	2.86827	3.56936e-05
FAM83B	ENSG00000168143	family with sequence similarity 83 member B [Source:HGNC Symbol;Acc:HGNC:21357]	2.86513	0.00021955
HEY1	ENSG00000164683	hes related family bHLH transcription factor with YRPW motif 1 [Source:HGNC Symbol;Acc:HGNC:4880]	2.86322	0.0302989
MIPOL1	ENSG00000151338	mirror-image polydactyly 1 [Source:HGNC Symbol;Acc:HGNC:21460]	2.86319	0.016476
PRR11	ENSG00000068489	proline rich 11 [Source:HGNC Symbol;Acc:HGNC:25619]	2.85383	2.89854e-06
CLSPN	ENSG00000092853	claspin [Source:HGNC Symbol;Acc:HGNC:19715]	2.8499	1.84594e-05
ATAD5	ENSG00000176208	ATPase family AAA domain containing 5 [Source:HGNC Symbol;Acc:HGNC:25752]	2.83459	0.000200055
CEP44	ENSG00000164118	centrosomal protein 44 [Source:HGNC Symbol;Acc:HGNC:29356]	2.83132	4.05378e-06
CEP295	ENSG00000166004	centrosomal protein 295 [Source:HGNC Symbol;Acc:HGNC:29366]	2.82081	0.000562423
SAMD9	ENSG00000205413	sterile alpha motif domain containing 9 [Source:HGNC Symbol;Acc:HGNC:1348]	2.81968	6.65716e-06
CDK1	ENSG00000170312	cyclin dependent kinase 1 [Source:HGNC Symbol;Acc:HGNC:1722]	2.80577	0.000656967
AC004765.1	ENSG00000285704	novel transcript, antisense to WNK1	2.80413	0.000286945
WRN	ENSG00000165392	WRN RecQ like helicase [Source:HGNC Symbol;Acc:HGNC:12791]	2.78769	0.000135727
RBM12B	ENSG00000183808	RNA binding motif protein 12B [Source:HGNC Symbol;Acc:HGNC:32310]	2.78676	0.00026445
PRR15	ENSG00000176532	proline rich 15 [Source:HGNC Symbol;Acc:HGNC:22310]	2.78659	0.00216757
HIVEP1	ENSG00000095951	human immunodeficiency virus type I enhancer binding protein 1 [Source:HGNC Symbol;Acc:HGNC:4920]	2.78438	0.00181989
HIST1H4C	ENSG00000197061	histone cluster 1 H4 family member c [Source:HGNC Symbol;Acc:HGNC:4787]	2.78294	0.00147033
STAG1	ENSG00000118007	stromal antigen 1 [Source:HGNC Symbol;Acc:HGNC:11354]	2.78023	0.00204293
ZNF154	ENSG00000179909	zinc finger protein 154 [Source:HGNC Symbol;Acc:HGNC:12939]	2.77946	0.000194478
DLEU1	ENSG00000176124	deleted in lymphocytic leukemia 1 [Source:HGNC Symbol;Acc:HGNC:13747]	2.77357	1.99942e-05
SPINK5	ENSG00000133710	serine peptidase inhibitor, Kazal type 5 [Source:HGNC Symbol;Acc:HGNC:15464]	2.76747	0.000781427
AC009090.6	ENSG00000285979	novel transcript, antisense to FAM192A	2.76717	3.60081e-05
RBM5-AS1	ENSG00000281691	RBM5 antisense RNA 1 [Source:HGNC Symbol;Acc:HGNC:48871]	2.76674	0.013312
ZNF107	ENSG00000196247	zinc finger protein 107 [Source:HGNC Symbol;Acc:HGNC:12887]	2.75168	0.0120592
ADAM12	ENSG00000148848	ADAM metallopeptidase domain 12 [Source:HGNC Symbol;Acc:HGNC:190]	2.7469	0.00542298
ZNF138	ENSG00000197008	zinc finger protein 138 [Source:HGNC Symbol;Acc:HGNC:12922]	2.73685	0.00153185
DONSON	ENSG00000159147	downstream neighbor of SON [Source:HGNC Symbol;Acc:HGNC:2993]	2.73462	7.12368e-05
GNPNAT1	ENSG00000100522	glucosamine-phosphate N-acetyltransferase 1 [Source:HGNC Symbol;Acc:HGNC:19980]	2.73456	0.000286945
ZNF267	ENSG00000185947	zinc finger protein 267 [Source:HGNC Symbol;Acc:HGNC:13060]	2.7341	2.09483e-06
HECTD2	ENSG00000165338	HECT domain E3 ubiquitin protein ligase 2 [Source:HGNC Symbol;Acc:HGNC:26736]	2.72696	0.000363378
TXLNG	ENSG00000086712	taxilin gamma [Source:HGNC Symbol;Acc:HGNC:18578]	2.72334	0.0014068
NKX3-1	ENSG00000167034	NK3 homeobox 1 [Source:HGNC Symbol;Acc:HGNC:7838]	2.714	0.000664003
ZMYM1	ENSG00000197056	zinc finger MYM-type containing 1 [Source:HGNC Symbol;Acc:HGNC:26253]	2.71269	0.000163638
AL139260.1	ENSG00000228436	novel transcript	2.70409	0.00833706
PLS1	ENSG00000120756	plastin 1 [Source:HGNC Symbol;Acc:HGNC:9090]	2.70165	0.001279
HELLS	ENSG00000119969	helicase, lymphoid specific [Source:HGNC Symbol;Acc:HGNC:4861]	2.7006	7.72228e-05
AC110611.1	ENSG00000286599	novel transcript, antisense to EXOC1	2.68965	1.73946e-05
VTCN1	ENSG00000134258	V-set domain containing T cell activation inhibitor 1 [Source:HGNC Symbol;Acc:HGNC:28873]	2.68201	0.000876789
FXYD3	ENSG00000089356	FXYD domain containing ion transport regulator 3 [Source:HGNC Symbol;Acc:HGNC:4027]	2.68005	0.0041285
FPGS	ENSG00000136877	folylpolyglutamate synthase [Source:HGNC Symbol;Acc:HGNC:3824]	2.66972	0.000713807
NDC80	ENSG00000080986	NDC80 kinetochore complex component [Source:HGNC Symbol;Acc:HGNC:16909]	2.66464	0.00213706
PHTF2	ENSG00000006576	putative homeodomain transcription factor 2 [Source:HGNC Symbol;Acc:HGNC:13411]	2.662	1.98378e-06
FOXA1	ENSG00000129514	forkhead box A1 [Source:HGNC Symbol;Acc:HGNC:5021]	2.65414	0.000330249
USP45	ENSG00000123552	ubiquitin specific peptidase 45 [Source:HGNC Symbol;Acc:HGNC:20080]	2.65143	0.000463628
KLK6	ENSG00000167755	kallikrein related peptidase 6 [Source:HGNC Symbol;Acc:HGNC:6367]	2.65032	0.00530441
AC006330.1	ENSG00000280388	TEC	2.64759	0.033784
CFAP70	ENSG00000156042	cilia and flagella associated protein 70 [Source:HGNC Symbol;Acc:HGNC:30726]	2.64726	0.029176
KLK13	ENSG00000167759	kallikrein related peptidase 13 [Source:HGNC Symbol;Acc:HGNC:6361]	2.64702	0.00383432
ZNF718	ENSG00000250312	zinc finger protein 718 [Source:HGNC Symbol;Acc:HGNC:26889]	2.64426	0.0131154
PUS10	ENSG00000162927	pseudouridine synthase 10 [Source:HGNC Symbol;Acc:HGNC:26505]	2.6439	0.00220185
NFE2L3	ENSG00000050344	nuclear factor, erythroid 2 like 3 [Source:HGNC Symbol;Acc:HGNC:7783]	2.63939	0.000186821
LSAMP	ENSG00000185565	limbic system associated membrane protein [Source:HGNC Symbol;Acc:HGNC:6705]	2.6373	0.000528896
CYP4X1	ENSG00000186377	cytochrome P450 family 4 subfamily X member 1 [Source:HGNC Symbol;Acc:HGNC:20244]	2.63687	2.12205e-05
SQLE	ENSG00000104549	squalene epoxidase [Source:HGNC Symbol;Acc:HGNC:11279]	2.62248	2.02355e-05
APAF1	ENSG00000120868	apoptotic peptidase activating factor 1 [Source:HGNC Symbol;Acc:HGNC:576]	2.61793	0.00838167
TPX2	ENSG00000088325	TPX2 microtubule nucleation factor [Source:HGNC Symbol;Acc:HGNC:1249]	2.61667	4.83252e-06
ANKRD22	ENSG00000152766	ankyrin repeat domain 22 [Source:HGNC Symbol;Acc:HGNC:28321]	2.60395	0.000161989
MTFP1	ENSG00000242114	mitochondrial fission process 1 [Source:HGNC Symbol;Acc:HGNC:26945]	2.58761	1.41924e-05
SLFN13	ENSG00000154760	schlafen family member 13 [Source:HGNC Symbol;Acc:HGNC:26481]	2.58563	2.0159e-05
SLFN5	ENSG00000166750	schlafen family member 5 [Source:HGNC Symbol;Acc:HGNC:28286]	2.58282	2.40402e-06
PIBF1	ENSG00000083535	progesterone immunomodulatory binding factor 1 [Source:HGNC Symbol;Acc:HGNC:23352]	2.58164	0.000104232
CYSLTR1	ENSG00000173198	cysteinyl leukotriene receptor 1 [Source:HGNC Symbol;Acc:HGNC:17451]	2.57949	0.00101708
SMC4	ENSG00000113810	structural maintenance of chromosomes 4 [Source:HGNC Symbol;Acc:HGNC:14013]	2.57696	0.00849151
AC004584.3	ENSG00000263120	novel transcript, sense intronic to SCPEP1	2.57612	0.0487655
ENPP4	ENSG00000001561	ectonucleotide pyrophosphatase/phosphodiesterase 4 [Source:HGNC Symbol;Acc:HGNC:3359]	2.56298	0.00359472
IL4I1	ENSG00000104951	interleukin 4 induced 1 [Source:HGNC Symbol;Acc:HGNC:19094]	2.55627	0.00651124
GCNT1	ENSG00000187210	glucosaminyl (N-acetyl) transferase 1 [Source:HGNC Symbol;Acc:HGNC:4203]	2.55362	0.000233478
ADAM28	ENSG00000042980	ADAM metallopeptidase domain 28 [Source:HGNC Symbol;Acc:HGNC:206]	2.55326	1.11447e-05
AC104333.3	ENSG00000236905	ribosomal protein S5 (RPS5) pseudogene	2.55187	0.0319501
CD200R1	ENSG00000163606	CD200 receptor 1 [Source:HGNC Symbol;Acc:HGNC:24235]	2.55117	0.000496787
ALCAM	ENSG00000170017	activated leukocyte cell adhesion molecule [Source:HGNC Symbol;Acc:HGNC:400]	2.54303	2.81826e-05
AMMECR1	ENSG00000101935	Alport syndrome, mental retardation, midface hypoplasia and elliptocytosis chromosomal region gene 1 [Source:HGNC Symbol;Acc:HGNC:467]	2.54291	8.33633e-05
ANKRD20A11P	ENSG00000215559	ankyrin repeat domain 20 family member A11, pseudogene [Source:HGNC Symbol;Acc:HGNC:42024]	2.53534	0.0164111
UHRF1BP1L	ENSG00000111647	UHRF1 binding protein 1 like [Source:HGNC Symbol;Acc:HGNC:29102]	2.53321	0.00233362
SIX4	ENSG00000100625	SIX homeobox 4 [Source:HGNC Symbol;Acc:HGNC:10890]	2.52947	0.0324814
KCNK1	ENSG00000135750	potassium two pore domain channel subfamily K member 1 [Source:HGNC Symbol;Acc:HGNC:6272]	2.52744	3.12195e-06
IFT81	ENSG00000122970	intraflagellar transport 81 [Source:HGNC Symbol;Acc:HGNC:14313]	2.5118	0.00166432
COMP	ENSG00000105664	cartilage oligomeric matrix protein [Source:HGNC Symbol;Acc:HGNC:2227]	2.50215	0.0107542
ELF5	ENSG00000135374	E74 like ETS transcription factor 5 [Source:HGNC Symbol;Acc:HGNC:3320]	2.49922	0.00225668
MCPH1	ENSG00000147316	microcephalin 1 [Source:HGNC Symbol;Acc:HGNC:6954]	2.49904	0.0425393
MAP9	ENSG00000164114	microtubule associated protein 9 [Source:HGNC Symbol;Acc:HGNC:26118]	2.49671	0.000931189
HEATR1	ENSG00000119285	HEAT repeat containing 1 [Source:HGNC Symbol;Acc:HGNC:25517]	2.491	0.0248364
ZMAT1	ENSG00000166432	zinc finger matrin-type 1 [Source:HGNC Symbol;Acc:HGNC:29377]	2.49043	0.000107773
NCAPG2	ENSG00000146918	non-SMC condensin II complex subunit G2 [Source:HGNC Symbol;Acc:HGNC:21904]	2.48686	0.000701279
KIF20B	ENSG00000138182	kinesin family member 20B [Source:HGNC Symbol;Acc:HGNC:7212]	2.4856	7.04576e-07
IRAK3	ENSG00000090376	interleukin 1 receptor associated kinase 3 [Source:HGNC Symbol;Acc:HGNC:17020]	2.47752	1.83437e-05
FRMD6-AS1	ENSG00000273888	FRMD6 antisense RNA 1 [Source:HGNC Symbol;Acc:HGNC:20129]	2.47713	0.00423126
CMYA5	ENSG00000164309	cardiomyopathy associated 5 [Source:HGNC Symbol;Acc:HGNC:14305]	2.47086	0.036389
PAPPA	ENSG00000182752	pappalysin 1 [Source:HGNC Symbol;Acc:HGNC:8602]	2.45884	0.000462311
MAP3K5	ENSG00000197442	mitogen-activated protein kinase kinase kinase 5 [Source:HGNC Symbol;Acc:HGNC:6857]	2.45521	7.10848e-07
RNF217	ENSG00000146373	ring finger protein 217 [Source:HGNC Symbol;Acc:HGNC:21487]	2.4536	0.000105912
CEP128	ENSG00000100629	centrosomal protein 128 [Source:HGNC Symbol;Acc:HGNC:20359]	2.44681	0.0197957
CENPW	ENSG00000203760	centromere protein W [Source:HGNC Symbol;Acc:HGNC:21488]	2.44609	0.00207086
AGL	ENSG00000162688	amylo-alpha-1, 6-glucosidase, 4-alpha-glucanotransferase [Source:HGNC Symbol;Acc:HGNC:321]	2.43477	0.000997535
HAS3	ENSG00000103044	hyaluronan synthase 3 [Source:HGNC Symbol;Acc:HGNC:4820]	2.43221	0.001279
GAN	ENSG00000261609	gigaxonin [Source:HGNC Symbol;Acc:HGNC:4137]	2.42911	0.00919649
NBEA	ENSG00000172915	neurobeachin [Source:HGNC Symbol;Acc:HGNC:7648]	2.42344	0.0275741
GPR160	ENSG00000173890	G protein-coupled receptor 160 [Source:HGNC Symbol;Acc:HGNC:23693]	2.42286	0.00642205
ETAA1	ENSG00000143971	ETAA1 activator of ATR kinase [Source:HGNC Symbol;Acc:HGNC:24648]	2.42217	0.000385461
CLHC1	ENSG00000162994	clathrin heavy chain linker domain containing 1 [Source:HGNC Symbol;Acc:HGNC:26453]	2.42164	0.00101947
NEB	ENSG00000183091	nebulin [Source:HGNC Symbol;Acc:HGNC:7720]	2.42063	0.0122724
ZKSCAN2-DT	ENSG00000274925	ZKSCAN2 divergent transcript [Source:HGNC Symbol;Acc:HGNC:53912]	2.41853	0.000231466
SOCS4	ENSG00000180008	suppressor of cytokine signaling 4 [Source:HGNC Symbol;Acc:HGNC:19392]	2.41627	0.00151583
DSC2	ENSG00000134755	desmocollin 2 [Source:HGNC Symbol;Acc:HGNC:3036]	2.41499	5.23448e-05
USO1	ENSG00000138768	USO1 vesicle transport factor [Source:HGNC Symbol;Acc:HGNC:30904]	2.41091	0.000177868
NT5C2	ENSG00000076685	5'-nucleotidase, cytosolic II [Source:HGNC Symbol;Acc:HGNC:8022]	2.40384	0.00442838
AC103718.1	ENSG00000285108	novel transcript	2.39932	0.00147627
RDH10	ENSG00000121039	retinol dehydrogenase 10 [Source:HGNC Symbol;Acc:HGNC:19975]	2.39765	0.000187733
EED	ENSG00000074266	embryonic ectoderm development [Source:HGNC Symbol;Acc:HGNC:3188]	2.3971	0.000168468
UHRF1BP1	ENSG00000065060	UHRF1 binding protein 1 [Source:HGNC Symbol;Acc:HGNC:21216]	2.39662	0.00556342
SLITRK6	ENSG00000184564	SLIT and NTRK like family member 6 [Source:HGNC Symbol;Acc:HGNC:23503]	2.39538	0.0015461
SAP30L-AS1	ENSG00000245275	SAP30L antisense RNA 1 (head to head) [Source:HGNC Symbol;Acc:HGNC:26760]	2.38918	0.0014567
AC005899.5	ENSG00000266385	novel transcript	2.38614	0.0124447
CCDC18	ENSG00000122483	coiled-coil domain containing 18 [Source:HGNC Symbol;Acc:HGNC:30370]	2.38465	0.00822623
GMNN	ENSG00000112312	geminin DNA replication inhibitor [Source:HGNC Symbol;Acc:HGNC:17493]	2.36924	0.00273963
PRSS23	ENSG00000150687	serine protease 23 [Source:HGNC Symbol;Acc:HGNC:14370]	2.36855	1.58154e-06
ITGB3BP	ENSG00000142856	integrin subunit beta 3 binding protein [Source:HGNC Symbol;Acc:HGNC:6157]	2.36816	0.000269574
DES	ENSG00000175084	desmin [Source:HGNC Symbol;Acc:HGNC:2770]	2.36406	0.0266675
LRRTM2	ENSG00000146006	leucine rich repeat transmembrane neuronal 2 [Source:HGNC Symbol;Acc:HGNC:19409]	2.36232	0.00541762
RO60	ENSG00000116747	Ro60, Y RNA binding protein [Source:HGNC Symbol;Acc:HGNC:11313]	2.35969	0.00011365
CDC6	ENSG00000094804	cell division cycle 6 [Source:HGNC Symbol;Acc:HGNC:1744]	2.35752	0.00105364
STARD4	ENSG00000164211	StAR related lipid transfer domain containing 4 [Source:HGNC Symbol;Acc:HGNC:18058]	2.35663	0.000453335
MIR4435-2HG	ENSG00000172965	MIR4435-2 host gene [Source:HGNC Symbol;Acc:HGNC:35163]	2.35218	2.44339e-05
SPIN4	ENSG00000186767	spindlin family member 4 [Source:HGNC Symbol;Acc:HGNC:27040]	2.34894	0.00253758
CEP83	ENSG00000173588	centrosomal protein 83 [Source:HGNC Symbol;Acc:HGNC:17966]	2.34502	0.00778955
UGCG	ENSG00000148154	UDP-glucose ceramide glucosyltransferase [Source:HGNC Symbol;Acc:HGNC:12524]	2.34483	7.39924e-05
AC096992.2	ENSG00000273486	novel transcript, antisense to SLC35G2	2.34131	0.000561437
EPN2	ENSG00000072134	epsin 2 [Source:HGNC Symbol;Acc:HGNC:18639]	2.34116	0.00797718
E2F3	ENSG00000112242	E2F transcription factor 3 [Source:HGNC Symbol;Acc:HGNC:3115]	2.33582	0.0036874
SGO2	ENSG00000163535	shugoshin 2 [Source:HGNC Symbol;Acc:HGNC:30812]	2.33479	0.00440166
ZDHHC21	ENSG00000175893	zinc finger DHHC-type containing 21 [Source:HGNC Symbol;Acc:HGNC:20750]	2.33419	8.02482e-05
TTN	ENSG00000155657	titin [Source:HGNC Symbol;Acc:HGNC:12403]	2.33333	0.045996
TBC1D8	ENSG00000204634	TBC1 domain family member 8 [Source:HGNC Symbol;Acc:HGNC:17791]	2.32349	0.0189863
GTSE1	ENSG00000075218	G2 and S-phase expressed 1 [Source:HGNC Symbol;Acc:HGNC:13698]	2.32342	0.000463787
KYNU	ENSG00000115919	kynureninase [Source:HGNC Symbol;Acc:HGNC:6469]	2.31843	0.00181989
MAK	ENSG00000111837	male germ cell associated kinase [Source:HGNC Symbol;Acc:HGNC:6816]	2.31177	0.00212162
KIAA1109	ENSG00000138688	KIAA1109 [Source:HGNC Symbol;Acc:HGNC:26953]	2.30846	6.67547e-05
PRPF39	ENSG00000185246	pre-mRNA processing factor 39 [Source:HGNC Symbol;Acc:HGNC:20314]	2.30786	4.6356e-06
CNFN	ENSG00000105427	cornifelin [Source:HGNC Symbol;Acc:HGNC:30183]	2.30213	0.00200543
TROAP	ENSG00000135451	trophinin associated protein [Source:HGNC Symbol;Acc:HGNC:12327]	2.30049	0.000265148
BIRC5	ENSG00000089685	baculoviral IAP repeat containing 5 [Source:HGNC Symbol;Acc:HGNC:593]	2.29698	9.09994e-05
ZNF518A	ENSG00000177853	zinc finger protein 518A [Source:HGNC Symbol;Acc:HGNC:29009]	2.29637	0.0121274
GPR180	ENSG00000152749	G protein-coupled receptor 180 [Source:HGNC Symbol;Acc:HGNC:28899]	2.29428	0.00116888
AC004990.1	ENSG00000232756	novel transcript	2.29408	0.0184635
DNM3OS	ENSG00000230630	DNM3 opposite strand/antisense RNA [Source:HGNC Symbol;Acc:HGNC:41228]	2.29162	0.00068511
TTC14	ENSG00000163728	tetratricopeptide repeat domain 14 [Source:HGNC Symbol;Acc:HGNC:24697]	2.29069	0.000195366
ANKRD18A	ENSG00000180071	ankyrin repeat domain 18A [Source:HGNC Symbol;Acc:HGNC:23643]	2.28579	0.0435214
KIF2A	ENSG00000068796	kinesin family member 2A [Source:HGNC Symbol;Acc:HGNC:6318]	2.27569	0.000136368
CPLANE1	ENSG00000197603	ciliogenesis and planar polarity effector 1 [Source:HGNC Symbol;Acc:HGNC:25801]	2.26415	0.00476742
AL353898.3	ENSG00000280378	TEC	2.26316	0.00991595
ALOX12P2	ENSG00000262943	arachidonate 12-lipoxygenase pseudogene 2 [Source:HGNC Symbol;Acc:HGNC:432]	2.26107	0.00160618
TFCP2L1	ENSG00000115112	transcription factor CP2 like 1 [Source:HGNC Symbol;Acc:HGNC:17925]	2.26092	3.00815e-05
ZGRF1	ENSG00000138658	zinc finger GRF-type containing 1 [Source:HGNC Symbol;Acc:HGNC:25654]	2.26041	0.00245239
PUS7L	ENSG00000129317	pseudouridine synthase 7 like [Source:HGNC Symbol;Acc:HGNC:25276]	2.25248	0.00164667
POC1A	ENSG00000164087	POC1 centriolar protein A [Source:HGNC Symbol;Acc:HGNC:24488]	2.25115	0.000767179
JAK2	ENSG00000096968	Janus kinase 2 [Source:HGNC Symbol;Acc:HGNC:6192]	2.24815	6.22879e-05
SUPT20H	ENSG00000102710	SPT20 homolog, SAGA complex component [Source:HGNC Symbol;Acc:HGNC:20596]	2.24501	0.00313706
MBOAT2	ENSG00000143797	membrane bound O-acyltransferase domain containing 2 [Source:HGNC Symbol;Acc:HGNC:25193]	2.24328	2.64633e-05
SPC24	ENSG00000161888	SPC24 component of NDC80 kinetochore complex [Source:HGNC Symbol;Acc:HGNC:26913]	2.24013	0.000179467
DNAJC13	ENSG00000138246	DnaJ heat shock protein family (Hsp40) member C13 [Source:HGNC Symbol;Acc:HGNC:30343]	2.23559	0.000132447
FRK	ENSG00000111816	fyn related Src family tyrosine kinase [Source:HGNC Symbol;Acc:HGNC:3955]	2.22761	0.00591617
ZNF605	ENSG00000196458	zinc finger protein 605 [Source:HGNC Symbol;Acc:HGNC:28068]	2.22709	7.30983e-05
COG2	ENSG00000135775	component of oligomeric golgi complex 2 [Source:HGNC Symbol;Acc:HGNC:6546]	2.2225	0.0382657
MCTP1	ENSG00000175471	multiple C2 and transmembrane domain containing 1 [Source:HGNC Symbol;Acc:HGNC:26183]	2.22176	0.000490507
Z83843.1	ENSG00000271533	novel transcript, sense intronic FTX	2.21955	0.00609516
RASSF9	ENSG00000198774	Ras association domain family member 9 [Source:HGNC Symbol;Acc:HGNC:15739]	2.21766	0.00331742
MTERF1	ENSG00000127989	mitochondrial transcription termination factor 1 [Source:HGNC Symbol;Acc:HGNC:21463]	2.21716	0.00475389
ATP2C2	ENSG00000064270	ATPase secretory pathway Ca2+ transporting 2 [Source:HGNC Symbol;Acc:HGNC:29103]	2.21519	6.10726e-05
ETV4	ENSG00000175832	ETS variant 4 [Source:HGNC Symbol;Acc:HGNC:3493]	2.21509	0.00180095
POU2AF1	ENSG00000110777	POU class 2 homeobox associating factor 1 [Source:HGNC Symbol;Acc:HGNC:9211]	2.20786	0.0131709
LINC00894	ENSG00000235703	long intergenic non-protein coding RNA 894 [Source:HGNC Symbol;Acc:HGNC:48579]	2.20694	0.00500854
MCM8	ENSG00000125885	minichromosome maintenance 8 homologous recombination repair factor [Source:HGNC Symbol;Acc:HGNC:16147]	2.20637	2.45741e-05
CHML	ENSG00000203668	CHM like Rab escort protein [Source:HGNC Symbol;Acc:HGNC:1941]	2.20602	0.0354498
PHTF1	ENSG00000116793	putative homeodomain transcription factor 1 [Source:HGNC Symbol;Acc:HGNC:8939]	2.2056	0.00860141
DGKE	ENSG00000153933	diacylglycerol kinase epsilon [Source:HGNC Symbol;Acc:HGNC:2852]	2.20236	2.64285e-05
SASS6	ENSG00000156876	SAS-6 centriolar assembly protein [Source:HGNC Symbol;Acc:HGNC:25403]	2.20096	0.0191445
BDKRB2	ENSG00000168398	bradykinin receptor B2 [Source:HGNC Symbol;Acc:HGNC:1030]	2.20062	0.000230438
AC008771.1	ENSG00000249042	novel transcript	2.19247	0.00525575
PRMT3	ENSG00000185238	protein arginine methyltransferase 3 [Source:HGNC Symbol;Acc:HGNC:30163]	2.19009	0.00207765
SCRN3	ENSG00000144306	secernin 3 [Source:HGNC Symbol;Acc:HGNC:30382]	2.18976	0.00229508
LRP8	ENSG00000157193	LDL receptor related protein 8 [Source:HGNC Symbol;Acc:HGNC:6700]	2.18892	0.0174365
NHLRC2	ENSG00000196865	NHL repeat containing 2 [Source:HGNC Symbol;Acc:HGNC:24731]	2.17951	0.0013723
SNORA12	ENSG00000212464	small nucleolar RNA, H/ACA box 12 [Source:HGNC Symbol;Acc:HGNC:32600]	2.17694	0.00593344
MAGI3	ENSG00000081026	membrane associated guanylate kinase, WW and PDZ domain containing 3 [Source:HGNC Symbol;Acc:HGNC:29647]	2.17656	0.000382271
AC024075.1	ENSG00000267904	novel transcript, sense intronic C19orf42	2.1762	0.0234493
PIGB	ENSG00000069943	phosphatidylinositol glycan anchor biosynthesis class B [Source:HGNC Symbol;Acc:HGNC:8959]	2.1749	0.0452556
FCHO2	ENSG00000157107	FCH domain only 2 [Source:HGNC Symbol;Acc:HGNC:25180]	2.1748	3.26018e-05
MYO5B	ENSG00000167306	myosin VB [Source:HGNC Symbol;Acc:HGNC:7603]	2.1748	0.00164485
TRIM59	ENSG00000213186	tripartite motif containing 59 [Source:HGNC Symbol;Acc:HGNC:30834]	2.17418	0.000102736
ARHGAP18	ENSG00000146376	Rho GTPase activating protein 18 [Source:HGNC Symbol;Acc:HGNC:21035]	2.1731	5.96117e-05
TNFRSF13C	ENSG00000159958	TNF receptor superfamily member 13C [Source:HGNC Symbol;Acc:HGNC:17755]	2.17005	0.00527338
DNAJC2	ENSG00000105821	DnaJ heat shock protein family (Hsp40) member C2 [Source:HGNC Symbol;Acc:HGNC:13192]	2.16772	0.000652896
MIS18BP1	ENSG00000129534	MIS18 binding protein 1 [Source:HGNC Symbol;Acc:HGNC:20190]	2.16539	0.00234428
CGAS	ENSG00000164430	cyclic GMP-AMP synthase [Source:HGNC Symbol;Acc:HGNC:21367]	2.16464	0.0153437
WFDC21P	ENSG00000261040	WAP four-disulfide core domain 21, pseudogene [Source:HGNC Symbol;Acc:HGNC:50357]	2.16418	0.0015812
FOXC2	ENSG00000176692	forkhead box C2 [Source:HGNC Symbol;Acc:HGNC:3801]	2.16346	0.0184106
ZNF708	ENSG00000182141	zinc finger protein 708 [Source:HGNC Symbol;Acc:HGNC:12945]	2.15891	0.00193492
EDEM1	ENSG00000134109	ER degradation enhancing alpha-mannosidase like protein 1 [Source:HGNC Symbol;Acc:HGNC:18967]	2.15653	0.000384626
ACY1	ENSG00000243989	aminoacylase 1 [Source:HGNC Symbol;Acc:HGNC:177]	2.15421	0.00342699
PITPNM3	ENSG00000091622	PITPNM family member 3 [Source:HGNC Symbol;Acc:HGNC:21043]	2.15333	0.000663835
LBR	ENSG00000143815	lamin B receptor [Source:HGNC Symbol;Acc:HGNC:6518]	2.1495	0.000766105
NUP210	ENSG00000132182	nucleoporin 210 [Source:HGNC Symbol;Acc:HGNC:30052]	2.13908	0.00213441
SLK	ENSG00000065613	STE20 like kinase [Source:HGNC Symbol;Acc:HGNC:11088]	2.13069	0.000706203
AC010168.2	ENSG00000261324	novel transcript, overlapping HIST4H4	2.1295	0.00133404
AGR2	ENSG00000106541	anterior gradient 2, protein disulphide isomerase family member [Source:HGNC Symbol;Acc:HGNC:328]	2.12943	0.000387564
ZNF678	ENSG00000181450	zinc finger protein 678 [Source:HGNC Symbol;Acc:HGNC:28652]	2.12763	0.00639083
ANKRD50	ENSG00000151458	ankyrin repeat domain 50 [Source:HGNC Symbol;Acc:HGNC:29223]	2.12555	0.00268043
SNX13	ENSG00000071189	sorting nexin 13 [Source:HGNC Symbol;Acc:HGNC:21335]	2.12478	0.000220219
VPS13C	ENSG00000129003	vacuolar protein sorting 13 homolog C [Source:HGNC Symbol;Acc:HGNC:23594]	2.12384	8.03572e-05
PRORP	ENSG00000100890	protein only RNase P catalytic subunit [Source:HGNC Symbol;Acc:HGNC:19958]	2.12205	0.00193861
MLLT11	ENSG00000213190	MLLT11 transcription factor 7 cofactor [Source:HGNC Symbol;Acc:HGNC:16997]	2.11128	0.0048642
CHKB	ENSG00000100288	choline kinase beta [Source:HGNC Symbol;Acc:HGNC:1938]	2.11052	2.53387e-05
RPS6KC1	ENSG00000136643	ribosomal protein S6 kinase C1 [Source:HGNC Symbol;Acc:HGNC:10439]	2.11043	0.0014068
CLCA2	ENSG00000137975	chloride channel accessory 2 [Source:HGNC Symbol;Acc:HGNC:2016]	2.10859	0.000187418
C15orf41	ENSG00000186073	chromosome 15 open reading frame 41 [Source:HGNC Symbol;Acc:HGNC:26929]	2.10736	0.000512029
AC122129.1	ENSG00000197815	novel transcript, antisense to TOM1L2	2.10688	8.39598e-05
RNPC3	ENSG00000185946	RNA binding region (RNP1, RRM) containing 3 [Source:HGNC Symbol;Acc:HGNC:18666]	2.10421	0.0116407
CCDC146	ENSG00000135205	coiled-coil domain containing 146 [Source:HGNC Symbol;Acc:HGNC:29296]	2.10343	0.0107172
RUFY2	ENSG00000204130	RUN and FYVE domain containing 2 [Source:HGNC Symbol;Acc:HGNC:19761]	2.0966	0.000219149
ELOA-AS1	ENSG00000236810	ELOA antisense RNA 1 [Source:HGNC Symbol;Acc:HGNC:50582]	2.08787	0.0247802
SIAE	ENSG00000110013	sialic acid acetylesterase [Source:HGNC Symbol;Acc:HGNC:18187]	2.08718	0.0279632
FANCD2	ENSG00000144554	FA complementation group D2 [Source:HGNC Symbol;Acc:HGNC:3585]	2.08673	0.00309565
CENPJ	ENSG00000151849	centromere protein J [Source:HGNC Symbol;Acc:HGNC:17272]	2.07453	0.000535653
RECQL4	ENSG00000160957	RecQ like helicase 4 [Source:HGNC Symbol;Acc:HGNC:9949]	2.07308	0.000256921
PDIK1L	ENSG00000175087	PDLIM1 interacting kinase 1 like [Source:HGNC Symbol;Acc:HGNC:18981]	2.06826	0.00862873
CRLF3	ENSG00000176390	cytokine receptor like factor 3 [Source:HGNC Symbol;Acc:HGNC:17177]	2.0672	9.82319e-06
RBL1	ENSG00000080839	RB transcriptional corepressor like 1 [Source:HGNC Symbol;Acc:HGNC:9893]	2.06693	0.000104232
GNL3	ENSG00000163938	G protein nucleolar 3 [Source:HGNC Symbol;Acc:HGNC:29931]	2.06682	0.00406143
WWC2	ENSG00000151718	WW and C2 domain containing 2 [Source:HGNC Symbol;Acc:HGNC:24148]	2.05931	0.0137113
PARM1	ENSG00000169116	prostate androgen-regulated mucin-like protein 1 [Source:HGNC Symbol;Acc:HGNC:24536]	2.05904	0.0162887
POSTN	ENSG00000133110	periostin [Source:HGNC Symbol;Acc:HGNC:16953]	2.05779	0.0112409
TMEM161B-AS1	ENSG00000247828	TMEM161B antisense RNA 1 [Source:HGNC Symbol;Acc:HGNC:43839]	2.05492	0.00135341
FAM214A	ENSG00000047346	family with sequence similarity 214 member A [Source:HGNC Symbol;Acc:HGNC:25609]	2.05296	8.50417e-05
SRD5A1	ENSG00000145545	steroid 5 alpha-reductase 1 [Source:HGNC Symbol;Acc:HGNC:11284]	2.04608	0.00109363
PLAC8	ENSG00000145287	placenta associated 8 [Source:HGNC Symbol;Acc:HGNC:19254]	2.04538	0.00972559
LACC1	ENSG00000179630	laccase domain containing 1 [Source:HGNC Symbol;Acc:HGNC:26789]	2.04347	0.000581288
DEPTOR	ENSG00000155792	DEP domain containing MTOR interacting protein [Source:HGNC Symbol;Acc:HGNC:22953]	2.04288	0.00545949
AC118549.1	ENSG00000036549	zinc finger ZZ-type containing 3 [Source:NCBI gene;Acc:26009]	2.03816	0.00553503
ATP11B	ENSG00000058063	ATPase phospholipid transporting 11B (putative) [Source:HGNC Symbol;Acc:HGNC:13553]	2.03791	0.00257137
PTBP3	ENSG00000119314	polypyrimidine tract binding protein 3 [Source:HGNC Symbol;Acc:HGNC:10253]	2.0349	2.59577e-06
PIM2	ENSG00000102096	Pim-2 proto-oncogene, serine/threonine kinase [Source:HGNC Symbol;Acc:HGNC:8987]	2.03374	0.0107868
AC097478.3	ENSG00000277695	novel transcript, antisense to SNCA	2.03304	0.00591485
POLR2B	ENSG00000047315	RNA polymerase II subunit B [Source:HGNC Symbol;Acc:HGNC:9188]	2.03177	0.000920405
SACS	ENSG00000151835	sacsin molecular chaperone [Source:HGNC Symbol;Acc:HGNC:10519]	2.03017	0.000768853
MASTL	ENSG00000120539	microtubule associated serine/threonine kinase like [Source:HGNC Symbol;Acc:HGNC:19042]	2.03003	0.00973622
CSGALNACT1	ENSG00000147408	chondroitin sulfate N-acetylgalactosaminyltransferase 1 [Source:HGNC Symbol;Acc:HGNC:24290]	2.02881	0.00965589
DMTF1	ENSG00000135164	cyclin D binding myb like transcription factor 1 [Source:HGNC Symbol;Acc:HGNC:14603]	2.02321	0.0342567
ANKRD13C	ENSG00000118454	ankyrin repeat domain 13C [Source:HGNC Symbol;Acc:HGNC:25374]	2.01954	0.00107415
IQGAP3	ENSG00000183856	IQ motif containing GTPase activating protein 3 [Source:HGNC Symbol;Acc:HGNC:20669]	2.01907	0.00181989
ATP1B1	ENSG00000143153	ATPase Na+/K+ transporting subunit beta 1 [Source:HGNC Symbol;Acc:HGNC:804]	2.01341	0.000538473
INTS8	ENSG00000164941	integrator complex subunit 8 [Source:HGNC Symbol;Acc:HGNC:26048]	2.0134	0.0205434
PCLAF	ENSG00000166803	PCNA clamp associated factor [Source:HGNC Symbol;Acc:HGNC:28961]	2.01162	0.00179147
CCDC191	ENSG00000163617	coiled-coil domain containing 191 [Source:HGNC Symbol;Acc:HGNC:29272]	2.00606	0.000103794
MSL3	ENSG00000005302	MSL complex subunit 3 [Source:HGNC Symbol;Acc:HGNC:7370]	2.00556	6.90276e-06
MYOF	ENSG00000138119	myoferlin [Source:HGNC Symbol;Acc:HGNC:3656]	2.00278	0.000366815
RNF217-AS1	ENSG00000236548	RNF217 antisense RNA 1 (head to head) [Source:HGNC Symbol;Acc:HGNC:50866]	2.00159	0.033456
FAR1	ENSG00000197601	fatty acyl-CoA reductase 1 [Source:HGNC Symbol;Acc:HGNC:26222]	2.00114	0.000224123
KCNJ15	ENSG00000157551	potassium voltage-gated channel subfamily J member 15 [Source:HGNC Symbol;Acc:HGNC:6261]	2.00076	0.00211111
ALG10B	ENSG00000175548	ALG10 alpha-1,2-glucosyltransferase B [Source:HGNC Symbol;Acc:HGNC:31088]	2.00051	0.00416797
