# Supplementary material for: MACE RNA sequencing analysis of conjunctival squamous cell carcinoma and papilloma using formalin-fixed paraffin-embedded tumor tissue
Source: Sci Rep. 2020 Dec 4;10:21292. doi: 10.1038/s41598-020-78339-6 (PMC7718249; doi:10.1038/s41598-020-78339-6)
Supplement: Supplementary file 5 — Supplementary Information 5. [file 41598_2020_78339_MOESM5_ESM.xlsx]

## Sheet: data_Pap_Normal_down
Symbol	ENSEMBL	Description	log2FC Pap vs. Ctrl	adjusted p
MTCO2P12	ENSG00000229344	MT-CO2 pseudogene 12 [Source:HGNC Symbol;Acc:HGNC:52028]	-2.32533	0.0097559
MTATP6P1	ENSG00000248527	MT-ATP6 pseudogene 1 [Source:HGNC Symbol;Acc:HGNC:44575]	-2.88239	0.000113995
PERM1	ENSG00000187642	PPARGC1 and ESRR induced regulator, muscle 1 [Source:HGNC Symbol;Acc:HGNC:28208]	-2.49214	0.000490583
PUSL1	ENSG00000169972	pseudouridine synthase like 1 [Source:HGNC Symbol;Acc:HGNC:26914]	-2.30051	0.000168468
ESPN	ENSG00000187017	espin [Source:HGNC Symbol;Acc:HGNC:13281]	-2.06141	0.00452324
CLSTN1	ENSG00000171603	calsyntenin 1 [Source:HGNC Symbol;Acc:HGNC:17447]	-2.37808	4.01682e-15
ANGPTL7	ENSG00000171819	angiopoietin like 7 [Source:HGNC Symbol;Acc:HGNC:24078]	-4.3724	6.57064e-06
EPHA2	ENSG00000142627	EPH receptor A2 [Source:HGNC Symbol;Acc:HGNC:3386]	-2.71067	7.72601e-06
SZRD1	ENSG00000055070	SUZ RNA binding domain containing 1 [Source:HGNC Symbol;Acc:HGNC:30232]	-2.0535	2.32995e-07
AL031727.1	ENSG00000226396	ribosomal protein S14 (RPS14) pseudogene	-2.81569	2.81729e-06
AL391650.1	ENSG00000236782	novel protein	-4.65811	2.00346e-08
UBXN11	ENSG00000158062	UBX domain protein 11 [Source:HGNC Symbol;Acc:HGNC:30600]	-2.56893	8.50417e-05
LINC01226	ENSG00000284543	long intergenic non-protein coding RNA 1226 [Source:HGNC Symbol;Acc:HGNC:49678]	-2.46236	0.000554434
PLK3	ENSG00000173846	polo like kinase 3 [Source:HGNC Symbol;Acc:HGNC:2154]	-2.78661	5.98581e-05
JUN	ENSG00000177606	Jun proto-oncogene, AP-1 transcription factor subunit [Source:HGNC Symbol;Acc:HGNC:6204]	-3.26252	7.16375e-05
CCN1	ENSG00000142871	cellular communication network factor 1 [Source:HGNC Symbol;Acc:HGNC:2654]	-3.36407	7.09568e-05
NTNG1	ENSG00000162631	netrin G1 [Source:HGNC Symbol;Acc:HGNC:23319]	-3.53705	1.55791e-08
LINC01750	ENSG00000231437	long intergenic non-protein coding RNA 1750 [Source:HGNC Symbol;Acc:HGNC:52538]	-4.33969	0.00344956
ZNF687	ENSG00000143373	zinc finger protein 687 [Source:HGNC Symbol;Acc:HGNC:29277]	-2.4161	0.000853604
RORC	ENSG00000143365	RAR related orphan receptor C [Source:HGNC Symbol;Acc:HGNC:10260]	-2.34984	0.00752857
RPS27	ENSG00000177954	ribosomal protein S27 [Source:HGNC Symbol;Acc:HGNC:10416]	-6.91141	1.53723e-17
AC234582.1	ENSG00000231064	novel transcript, antisense to THBS3	-4.55495	0.00815794
UBQLN4	ENSG00000160803	ubiquilin 4 [Source:HGNC Symbol;Acc:HGNC:1237]	-2.4192	0.00216437
CADM3	ENSG00000162706	cell adhesion molecule 3 [Source:HGNC Symbol;Acc:HGNC:17601]	-2.63155	1.53875e-05
PCP4L1	ENSG00000248485	Purkinje cell protein 4 like 1 [Source:HGNC Symbol;Acc:HGNC:20448]	-2.53286	6.45775e-05
AL596325.2	ENSG00000272574	novel transcript, sense intronic to UAP1	-2.13282	0.000988762
RPS29P5	ENSG00000230777	ribosomal protein S29 pseudogene 5 [Source:HGNC Symbol;Acc:HGNC:35584]	-2.94615	0.00118979
RGS16	ENSG00000143333	regulator of G protein signaling 16 [Source:HGNC Symbol;Acc:HGNC:9997]	-2.47839	0.000997535
ARL8A	ENSG00000143862	ADP ribosylation factor like GTPase 8A [Source:HGNC Symbol;Acc:HGNC:25192]	-2.18664	3.83051e-05
LGR6	ENSG00000133067	leucine rich repeat containing G protein-coupled receptor 6 [Source:HGNC Symbol;Acc:HGNC:19719]	-3.17804	0.000312376
PCAT6	ENSG00000228288	prostate cancer associated transcript 6 [Source:HGNC Symbol;Acc:HGNC:43714]	-2.13785	0.0183889
PRELP	ENSG00000188783	proline and arginine rich end leucine rich repeat protein [Source:HGNC Symbol;Acc:HGNC:9357]	-2.12746	0.000142333
ETNK2	ENSG00000143845	ethanolamine kinase 2 [Source:HGNC Symbol;Acc:HGNC:25575]	-2.42477	0.000148329
REN	ENSG00000143839	renin [Source:HGNC Symbol;Acc:HGNC:9958]	-2.00586	0.00678879
C1orf74	ENSG00000162757	chromosome 1 open reading frame 74 [Source:HGNC Symbol;Acc:HGNC:26319]	-2.6709	0.000387124
ATF3	ENSG00000162772	activating transcription factor 3 [Source:HGNC Symbol;Acc:HGNC:785]	-3.88783	3.12195e-06
EPHX1	ENSG00000143819	epoxide hydrolase 1 [Source:HGNC Symbol;Acc:HGNC:3401]	-2.97498	2.05989e-06
WNT3A	ENSG00000154342	Wnt family member 3A [Source:HGNC Symbol;Acc:HGNC:15983]	-2.10826	0.00159902
GREM2	ENSG00000180875	gremlin 2, DAN family BMP antagonist [Source:HGNC Symbol;Acc:HGNC:17655]	-3.31273	2.81729e-06
RPS7	ENSG00000171863	ribosomal protein S7 [Source:HGNC Symbol;Acc:HGNC:10440]	-2.18193	0.010741
ATP6V1C2	ENSG00000143882	ATPase H+ transporting V1 subunit C2 [Source:HGNC Symbol;Acc:HGNC:18264]	-2.06709	0.026055
RPLP0P6	ENSG00000213553	ribosomal protein lateral stalk subunit P0 pseudogene 6 [Source:HGNC Symbol;Acc:HGNC:36404]	-3.9187	8.77346e-05
AC012368.1	ENSG00000225889	novel transcript, antisense to PELI1	-2.66556	0.0232547
AC105399.1	ENSG00000237077	ribosomal protein L38 (PRL38) pseudogene	-3.24161	0.00164485
KCNIP3	ENSG00000115041	potassium voltage-gated channel interacting protein 3 [Source:HGNC Symbol;Acc:HGNC:15523]	-2.11666	0.000205974
WASH2P	ENSG00000146556	WASP family homolog 2, pseudogene [Source:HGNC Symbol;Acc:HGNC:33145]	-2.71219	0.000665196
NR4A2	ENSG00000153234	nuclear receptor subfamily 4 group A member 2 [Source:HGNC Symbol;Acc:HGNC:7981]	-3.0693	2.04805e-05
AC007969.1	ENSG00000233762	ribosomal protein S15 (RPS15) pseudogene	-2.62174	1.47857e-08
WIPF1	ENSG00000115935	WAS/WASL interacting protein family member 1 [Source:HGNC Symbol;Acc:HGNC:12736]	-2.04289	0.00398178
AC016739.1	ENSG00000218175	ribosomal protein, large, P1 (RPLP1) pseudogene	-4.2465	3.09226e-11
SNHG31	ENSG00000229267	small nucleolar RNA host gene 31 [Source:HGNC Symbol;Acc:HGNC:54196]	-2.10814	0.00295948
CXCR1	ENSG00000163464	C-X-C motif chemokine receptor 1 [Source:HGNC Symbol;Acc:HGNC:6026]	-4.97811	5.38885e-05
SLC11A1	ENSG00000018280	solute carrier family 11 member 1 [Source:HGNC Symbol;Acc:HGNC:10907]	-2.01269	0.00781107
AC017104.3	ENSG00000233538	novel transcript	-2.88151	0.000285369
CSRNP1	ENSG00000144655	cysteine and serine rich nuclear protein 1 [Source:HGNC Symbol;Acc:HGNC:14300]	-3.95401	3.72533e-15
RPSA	ENSG00000168028	ribosomal protein SA [Source:HGNC Symbol;Acc:HGNC:6502]	-2.43363	2.66951e-09
U73166.1	ENSG00000230454	novel transcript	-2.0934	0.0266675
CACNA2D2	ENSG00000007402	calcium voltage-gated channel auxiliary subunit alpha2delta 2 [Source:HGNC Symbol;Acc:HGNC:1400]	-2.12325	0.0186548
RPL29	ENSG00000162244	ribosomal protein L29 [Source:HGNC Symbol;Acc:HGNC:10331]	-2.30312	9.70098e-13
FAM107A	ENSG00000168309	family with sequence similarity 107 member A [Source:HGNC Symbol;Acc:HGNC:30827]	-2.54077	2.89832e-05
AC073861.1	ENSG00000242299	ribosomal protein S18 (RPS18) pseudogene	-4.02926	1.6543e-15
KLF15	ENSG00000163884	Kruppel like factor 15 [Source:HGNC Symbol;Acc:HGNC:14536]	-2.444	0.0361614
RAB6B	ENSG00000154917	RAB6B, member RAS oncogene family [Source:HGNC Symbol;Acc:HGNC:14902]	-2.52034	0.00037264
AC069218.1	ENSG00000213169	ribosomal protein L8 (RPL8) pseudogene	-3.94902	4.04969e-05
APOD	ENSG00000189058	apolipoprotein D [Source:HGNC Symbol;Acc:HGNC:612]	-2.20015	0.000254007
DOK7	ENSG00000175920	docking protein 7 [Source:HGNC Symbol;Acc:HGNC:26594]	-2.39658	0.000425403
CXCL2	ENSG00000081041	C-X-C motif chemokine ligand 2 [Source:HGNC Symbol;Acc:HGNC:4603]	-2.72695	0.000462277
AREG	ENSG00000109321	amphiregulin [Source:HGNC Symbol;Acc:HGNC:651]	-3.21416	0.000344448
ADH1B	ENSG00000196616	alcohol dehydrogenase 1B (class I), beta polypeptide [Source:HGNC Symbol;Acc:HGNC:250]	-2.42217	0.0185535
MGARP	ENSG00000137463	mitochondria localized glutamic acid rich protein [Source:HGNC Symbol;Acc:HGNC:29969]	-5.14795	1.04711e-05
RPS3A	ENSG00000145425	ribosomal protein S3A [Source:HGNC Symbol;Acc:HGNC:10421]	-2.21026	0.000404325
C5orf38	ENSG00000186493	chromosome 5 open reading frame 38 [Source:HGNC Symbol;Acc:HGNC:24226]	-2.80567	2.7254e-07
C7	ENSG00000112936	complement C7 [Source:HGNC Symbol;Acc:HGNC:1346]	-2.47842	0.0119697
MTND4P35	ENSG00000270906	MT-ND4 pseudogene 35 [Source:HGNC Symbol;Acc:HGNC:51949]	-3.19992	0.00249545
MTND3P19	ENSG00000271480	MT-ND3 pseudogene 19 [Source:HGNC Symbol;Acc:HGNC:52081]	-5.46422	0.0295948
MTCO2P22	ENSG00000270225	MT-CO2 pseudogene 22 [Source:HGNC Symbol;Acc:HGNC:52151]	-3.85707	0.000276251
MIR3936HG	ENSG00000233006	MIR3936 host gene [Source:HGNC Symbol;Acc:HGNC:40538]	-2.06275	0.00453039
AC113410.2	ENSG00000251616	novel transcript	-4.49938	0.00396955
EGR1	ENSG00000120738	early growth response 1 [Source:HGNC Symbol;Acc:HGNC:3238]	-4.11257	4.94334e-05
NRG2	ENSG00000158458	neuregulin 2 [Source:HGNC Symbol;Acc:HGNC:7998]	-2.14967	6.72919e-05
HBEGF	ENSG00000113070	heparin binding EGF like growth factor [Source:HGNC Symbol;Acc:HGNC:3059]	-2.9533	0.000355341
GPX3	ENSG00000211445	glutathione peroxidase 3 [Source:HGNC Symbol;Acc:HGNC:4555]	-2.38398	1.0616e-06
RPL10P9	ENSG00000233913	ribosomal protein L10 pseudogene 9 [Source:HGNC Symbol;Acc:HGNC:35579]	-2.64839	0.00772399
DUSP1	ENSG00000120129	dual specificity phosphatase 1 [Source:HGNC Symbol;Acc:HGNC:3064]	-3.19158	0.000424828
AC008429.1	ENSG00000204758	novel transcript, antisense to RPL26L1	-2.6538	0.00303522
FGFR4	ENSG00000160867	fibroblast growth factor receptor 4 [Source:HGNC Symbol;Acc:HGNC:3691]	-3.33257	0.00330968
FAM153CP	ENSG00000204677	family with sequence similarity 153 member C, pseudogene [Source:HGNC Symbol;Acc:HGNC:33936]	-2.42623	0.0048292
FLT4	ENSG00000037280	fms related tyrosine kinase 4 [Source:HGNC Symbol;Acc:HGNC:3767]	-2.21324	0.000706203
AL031123.1	ENSG00000226281	novel transcript	-3.61971	5.40201e-10
HLA-A	ENSG00000206503	major histocompatibility complex, class I, A [Source:HGNC Symbol;Acc:HGNC:4931]	-3.21776	0.00104767
BAG6	ENSG00000204463	BCL2 associated athanogene 6 [Source:HGNC Symbol;Acc:HGNC:13919]	-2.82547	9.38941e-06
VARS	ENSG00000204394	valyl-tRNA synthetase [Source:HGNC Symbol;Acc:HGNC:12651]	-2.12025	0.000558746
HSD17B8	ENSG00000204228	hydroxysteroid 17-beta dehydrogenase 8 [Source:HGNC Symbol;Acc:HGNC:3554]	-4.08583	3.8253e-05
RPS18	ENSG00000231500	ribosomal protein S18 [Source:HGNC Symbol;Acc:HGNC:10401]	-5.00318	1.17528e-10
CUTA	ENSG00000112514	cutA divalent cation tolerance homolog [Source:HGNC Symbol;Acc:HGNC:21101]	-2.32797	0.00652968
CDKN1A	ENSG00000124762	cyclin dependent kinase inhibitor 1A [Source:HGNC Symbol;Acc:HGNC:1784]	-2.10955	0.00285947
FO393411.1	ENSG00000180211	pseudogene similar to part of ribosomal protein L23 RPL23	-2.04173	0.00330966
TREM1	ENSG00000124731	triggering receptor expressed on myeloid cells 1 [Source:HGNC Symbol;Acc:HGNC:17760]	-2.68475	0.0075779
FOXP4	ENSG00000137166	forkhead box P4 [Source:HGNC Symbol;Acc:HGNC:20842]	-2.09391	0.000449142
MEA1	ENSG00000124733	male-enhanced antigen 1 [Source:HGNC Symbol;Acc:HGNC:6986]	-2.30332	0.00255068
PAQR8	ENSG00000170915	progestin and adipoQ receptor family member 8 [Source:HGNC Symbol;Acc:HGNC:15708]	-3.17367	2.44055e-05
MOXD1	ENSG00000079931	monooxygenase DBH like 1 [Source:HGNC Symbol;Acc:HGNC:21063]	-2.61382	0.000851504
AL590867.2	ENSG00000218426	60S ribosomal protein L27a (RPL27A) pseudogene	-2.60207	3.70068e-05
DACT2	ENSG00000164488	dishevelled binding antagonist of beta catenin 2 [Source:HGNC Symbol;Acc:HGNC:21231]	-2.89471	0.0135014
AC073072.2	ENSG00000234513	ribosomal protein S26 (RPS26) pseudogene	-3.97387	0.00132737
AC004453.1	ENSG00000146677	ribosomal protein L32 (RPL32) pseudogene	-3.02401	6.57064e-06
NACAD	ENSG00000136274	NAC alpha domain containing [Source:HGNC Symbol;Acc:HGNC:22196]	-2.24608	0.000924295
MLXIPL	ENSG00000009950	MLX interacting protein like [Source:HGNC Symbol;Acc:HGNC:12744]	-4.26228	3.58876e-09
ABHD11	ENSG00000106077	abhydrolase domain containing 11 [Source:HGNC Symbol;Acc:HGNC:16407]	-2.5679	5.00299e-13
CLDN3	ENSG00000165215	claudin 3 [Source:HGNC Symbol;Acc:HGNC:2045]	-2.32868	1.84594e-05
CLDN4	ENSG00000189143	claudin 4 [Source:HGNC Symbol;Acc:HGNC:2046]	-3.35193	1.27714e-08
STAG3L2	ENSG00000277072	stromal antigen 3-like 2 (pseudogene) [Source:HGNC Symbol;Acc:HGNC:33886]	-3.12327	0.000555806
NCF1C	ENSG00000165178	neutrophil cytosolic factor 1C pseudogene [Source:HGNC Symbol;Acc:HGNC:32523]	-2.1826	0.0272554
TFPI2	ENSG00000105825	tissue factor pathway inhibitor 2 [Source:HGNC Symbol;Acc:HGNC:11761]	-3.08186	0.000113173
IRS3P	ENSG00000184414	insulin receptor substrate 3, pseudogene [Source:HGNC Symbol;Acc:HGNC:6127]	-2.28766	0.0156212
ACHE	ENSG00000087085	acetylcholinesterase (Cartwright blood group) [Source:HGNC Symbol;Acc:HGNC:108]	-2.08357	0.00320849
AC074085.2	ENSG00000234985	ribosomal protein L18 (RPL18) pseudogene	-3.73697	5.43005e-06
AC008038.1	ENSG00000283041	eukaryotic translation elongation factor 1 gamma (	-2.63629	0.000683796
DENND2A	ENSG00000146966	DENN domain containing 2A [Source:HGNC Symbol;Acc:HGNC:22212]	-2.09855	0.000582952
WDR86	ENSG00000187260	WD repeat domain 86 [Source:HGNC Symbol;Acc:HGNC:28020]	-2.23344	0.0147577
CLU	ENSG00000120885	clusterin [Source:HGNC Symbol;Acc:HGNC:2095]	-2.97534	3.54518e-17
CEBPD	ENSG00000221869	CCAAT enhancer binding protein delta [Source:HGNC Symbol;Acc:HGNC:1835]	-2.16508	0.000582952
RPL7	ENSG00000147604	ribosomal protein L7 [Source:HGNC Symbol;Acc:HGNC:10363]	-5.21339	2.24766e-08
ERICH5	ENSG00000177459	glutamate rich 5 [Source:HGNC Symbol;Acc:HGNC:26823]	-2.44615	0.00281894
MYC	ENSG00000136997	MYC proto-oncogene, bHLH transcription factor [Source:HGNC Symbol;Acc:HGNC:7553]	-2.13614	0.00208857
ZC3H3	ENSG00000014164	zinc finger CCCH-type containing 3 [Source:HGNC Symbol;Acc:HGNC:28972]	-2.18692	7.43062e-05
NAPRT	ENSG00000147813	nicotinate phosphoribosyltransferase [Source:HGNC Symbol;Acc:HGNC:30450]	-2.39404	0.000102781
CPSF1	ENSG00000071894	cleavage and polyadenylation specific factor 1 [Source:HGNC Symbol;Acc:HGNC:2324]	-3.10435	1.61222e-09
UBAP1	ENSG00000165006	ubiquitin associated protein 1 [Source:HGNC Symbol;Acc:HGNC:12461]	-2.08632	0.000477829
AL353662.2	ENSG00000233668	ribosomal protein S8 (RPS8) pseudogene	-3.06162	1.73946e-05
CCL21	ENSG00000137077	C-C motif chemokine ligand 21 [Source:HGNC Symbol;Acc:HGNC:10620]	-2.48302	3.33016e-05
AL162390.1	ENSG00000274421	novel transcript	-2.02153	0.00026645
TRPM3	ENSG00000083067	transient receptor potential cation channel subfamily M member 3 [Source:HGNC Symbol;Acc:HGNC:17992]	-3.30836	0.000996211
HSPB1P1	ENSG00000236060	heat shock protein family B (small) member 1 pseudogene 1 [Source:HGNC Symbol;Acc:HGNC:5251]	-4.49093	0.000177971
PSAT1	ENSG00000135069	phosphoserine aminotransferase 1 [Source:HGNC Symbol;Acc:HGNC:19129]	-3.28976	0.000682938
WNK2	ENSG00000165238	WNK lysine deficient protein kinase 2 [Source:HGNC Symbol;Acc:HGNC:14542]	-2.44986	2.52393e-20
AL354893.1	ENSG00000223849	ribosomal protein S26 (RPS26) pseudogene	-4.13818	0.000540574
NR4A3	ENSG00000119508	nuclear receptor subfamily 4 group A member 3 [Source:HGNC Symbol;Acc:HGNC:7982]	-4.14018	4.91321e-06
AL669983.1	ENSG00000169253	ribosomal protein L36 (RPL36) pseudogene	-4.424	2.7915e-05
TNFSF15	ENSG00000181634	TNF superfamily member 15 [Source:HGNC Symbol;Acc:HGNC:11931]	-2.76735	0.000696954
RPL10P3	ENSG00000230734	ribosomal protein L10 pseudogene 3 [Source:HGNC Symbol;Acc:HGNC:23300]	-2.77587	3.58034e-06
SH3GLB2	ENSG00000148341	SH3 domain containing GRB2 like, endophilin B2 [Source:HGNC Symbol;Acc:HGNC:10834]	-2.60258	1.63654e-07
ABO	ENSG00000175164	ABO, alpha 1-3-N-acetylgalactosaminyltransferase and alpha 1-3-galactosyltransferase [Source:HGNC Symbol;Acc:HGNC:79]	-4.5915	1.59561e-05
RPL7A	ENSG00000148303	ribosomal protein L7a [Source:HGNC Symbol;Acc:HGNC:10364]	-8.36482	1.34926e-10
SURF1	ENSG00000148290	SURF1 cytochrome c oxidase assembly factor [Source:HGNC Symbol;Acc:HGNC:11474]	-2.0009	0.0201703
PHPT1	ENSG00000054148	phosphohistidine phosphatase 1 [Source:HGNC Symbol;Acc:HGNC:30033]	-2.15171	9.77556e-05
TUBB4B	ENSG00000188229	tubulin beta 4B class IVb [Source:HGNC Symbol;Acc:HGNC:20771]	-3.03132	1.23185e-06
NRARP	ENSG00000198435	NOTCH regulated ankyrin repeat protein [Source:HGNC Symbol;Acc:HGNC:33843]	-2.49701	0.000233478
EXD3	ENSG00000187609	exonuclease 3'-5' domain containing 3 [Source:HGNC Symbol;Acc:HGNC:26023]	-2.03753	0.000521814
NOXA1	ENSG00000188747	NADPH oxidase activator 1 [Source:HGNC Symbol;Acc:HGNC:10668]	-2.05953	0.000472458
AL513304.1	ENSG00000233052	novel transcript	-4.16217	0.000876371
CALML3	ENSG00000178363	calmodulin like 3 [Source:HGNC Symbol;Acc:HGNC:1452]	-2.35433	0.000463628
RNU6ATAC39P	ENSG00000252118	RNA, U6atac small nuclear 39, pseudogene [Source:HGNC Symbol;Acc:HGNC:46938]	-3.80576	6.30937e-05
BMS1P1	ENSG00000204177	BMS1 pseudogene 1 [Source:HGNC Symbol;Acc:HGNC:23649]	-2.12091	0.0360683
EGR2	ENSG00000122877	early growth response 2 [Source:HGNC Symbol;Acc:HGNC:3239]	-2.38015	0.0179764
PLAC9	ENSG00000189129	placenta associated 9 [Source:HGNC Symbol;Acc:HGNC:19255]	-3.05817	7.39229e-09
SNCG	ENSG00000173267	synuclein gamma [Source:HGNC Symbol;Acc:HGNC:11141]	-2.83091	1.61222e-09
CRTAC1	ENSG00000095713	cartilage acidic protein 1 [Source:HGNC Symbol;Acc:HGNC:14882]	-4.30143	0.00241154
LZTS2	ENSG00000107816	leucine zipper tumor suppressor 2 [Source:HGNC Symbol;Acc:HGNC:29381]	-2.66022	0.000314071
PSD	ENSG00000059915	pleckstrin and Sec7 domain containing [Source:HGNC Symbol;Acc:HGNC:9507]	-2.12112	0.00500212
ITPRIP	ENSG00000148841	inositol 1,4,5-trisphosphate receptor interacting protein [Source:HGNC Symbol;Acc:HGNC:29370]	-2.19611	0.00307072
DUSP5	ENSG00000138166	dual specificity phosphatase 5 [Source:HGNC Symbol;Acc:HGNC:3071]	-2.36042	0.0024673
EMX2	ENSG00000170370	empty spiracles homeobox 2 [Source:HGNC Symbol;Acc:HGNC:3341]	-2.29619	0.00272579
AC063960.1	ENSG00000285715	novel transcript, antisense to TACC2	-4.29989	0.000103625
AL451069.2	ENSG00000231705	novel transcript	-2.70991	0.000168468
RNH1	ENSG00000023191	ribonuclease/angiogenin inhibitor 1 [Source:HGNC Symbol;Acc:HGNC:10074]	-3.44175	0.000282971
PNPLA2	ENSG00000177666	patatin like phospholipase domain containing 2 [Source:HGNC Symbol;Acc:HGNC:30802]	-2.6304	3.6757e-08
LSP1	ENSG00000130592	lymphocyte specific protein 1 [Source:HGNC Symbol;Acc:HGNC:6707]	-2.35565	4.58945e-05
TNNT3	ENSG00000130595	troponin T3, fast skeletal type [Source:HGNC Symbol;Acc:HGNC:11950]	-2.65236	0.00121722
MRPL23	ENSG00000214026	mitochondrial ribosomal protein L23 [Source:HGNC Symbol;Acc:HGNC:10322]	-3.25825	0.000117819
H19	ENSG00000130600	H19 imprinted maternally expressed transcript [Source:HGNC Symbol;Acc:HGNC:4713]	-3.44179	0.000529054
PHLDA2	ENSG00000181649	pleckstrin homology like domain family A member 2 [Source:HGNC Symbol;Acc:HGNC:12385]	-4.43574	7.72601e-06
HBB	ENSG00000244734	hemoglobin subunit beta [Source:HGNC Symbol;Acc:HGNC:4827]	-3.12774	7.74127e-05
PAX6	ENSG00000007372	paired box 6 [Source:HGNC Symbol;Acc:HGNC:8620]	-2.73642	4.484e-14
PAMR1	ENSG00000149090	peptidase domain containing associated with muscle regeneration 1 [Source:HGNC Symbol;Acc:HGNC:24554]	-2.29491	0.00139779
C11orf96	ENSG00000187479	chromosome 11 open reading frame 96 [Source:HGNC Symbol;Acc:HGNC:38675]	-4.11619	1.13465e-06
MAPK8IP1	ENSG00000121653	mitogen-activated protein kinase 8 interacting protein 1 [Source:HGNC Symbol;Acc:HGNC:6882]	-2.52544	0.000378758
AC024293.1	ENSG00000244313	ribosomal protein S10 (RPS10) pseudogene	-2.89746	4.72964e-11
SCGB2A1	ENSG00000124939	secretoglobin family 2A member 1 [Source:HGNC Symbol;Acc:HGNC:7051]	-2.968	0.000147018
DNAJC4	ENSG00000110011	DnaJ heat shock protein family (Hsp40) member C4 [Source:HGNC Symbol;Acc:HGNC:5271]	-2.14658	0.00108498
OVOL1	ENSG00000172818	ovo like transcriptional repressor 1 [Source:HGNC Symbol;Acc:HGNC:8525]	-4.33186	7.44318e-05
FOSL1	ENSG00000175592	FOS like 1, AP-1 transcription factor subunit [Source:HGNC Symbol;Acc:HGNC:13718]	-2.98881	0.000342042
RAD9A	ENSG00000172613	RAD9 checkpoint clamp component A [Source:HGNC Symbol;Acc:HGNC:9827]	-2.13182	0.0143998
TCIRG1	ENSG00000110719	T cell immune regulator 1, ATPase H+ transporting V0 subunit a3 [Source:HGNC Symbol;Acc:HGNC:11647]	-2.8286	0.000687241
AP001324.1	ENSG00000227615	ribosomal protein S12 (RPS12) pseudogene	-2.2233	7.8363e-05
RPS28P7	ENSG00000227097	ribosomal protein S28 pseudogene 7 [Source:HGNC Symbol;Acc:HGNC:35787]	-3.30573	4.45743e-07
BCL9L	ENSG00000186174	BCL9 like [Source:HGNC Symbol;Acc:HGNC:23688]	-2.01503	0.014888
SCN3B	ENSG00000166257	sodium voltage-gated channel beta subunit 3 [Source:HGNC Symbol;Acc:HGNC:20665]	-2.08038	0.00453039
PTMS	ENSG00000159335	parathymosin [Source:HGNC Symbol;Acc:HGNC:9629]	-2.7349	1.31592e-08
FAIM2	ENSG00000135472	Fas apoptotic inhibitory molecule 2 [Source:HGNC Symbol;Acc:HGNC:17067]	-2.05933	0.00127379
KRT3	ENSG00000186442	keratin 3 [Source:HGNC Symbol;Acc:HGNC:6440]	-3.8668	0.00941393
LINC02381	ENSG00000250742	long intergenic non-protein coding RNA 2381 [Source:HGNC Symbol;Acc:HGNC:53304]	-2.81905	0.00125471
RPS26	ENSG00000197728	ribosomal protein S26 [Source:HGNC Symbol;Acc:HGNC:10414]	-7.45282	7.89223e-17
NDUFA4L2	ENSG00000185633	NDUFA4 mitochondrial complex associated like 2 [Source:HGNC Symbol;Acc:HGNC:29836]	-2.92706	1.59293e-07
AGAP2-AS1	ENSG00000255737	AGAP2 antisense RNA 1 [Source:HGNC Symbol;Acc:HGNC:48633]	-2.07251	0.00305443
CSRP2	ENSG00000175183	cysteine and glycine rich protein 2 [Source:HGNC Symbol;Acc:HGNC:2470]	-3.34895	0.000118871
RPL18AP3	ENSG00000213442	ribosomal protein L18a pseudogene 3 [Source:HGNC Symbol;Acc:HGNC:31387]	-3.34378	3.2702e-05
RPL6	ENSG00000089009	ribosomal protein L6 [Source:HGNC Symbol;Acc:HGNC:10362]	-2.60756	0.000122388
NOS1	ENSG00000089250	nitric oxide synthase 1 [Source:HGNC Symbol;Acc:HGNC:7872]	-2.06858	0.000535054
HCAR2	ENSG00000182782	hydroxycarboxylic acid receptor 2 [Source:HGNC Symbol;Acc:HGNC:24827]	-2.07311	0.00302769
VPS37B	ENSG00000139722	VPS37B subunit of ESCRT-I [Source:HGNC Symbol;Acc:HGNC:25754]	-3.41629	1.46153e-08
MMP17	ENSG00000198598	matrix metallopeptidase 17 [Source:HGNC Symbol;Acc:HGNC:7163]	-3.19862	0.00025864
RPS11P5	ENSG00000232888	ribosomal protein S11 pseudogene 5 [Source:HGNC Symbol;Acc:HGNC:36312]	-2.26871	0.000233478
AC127070.4	ENSG00000278949	novel transcript	-3.27852	0.00210119
RPL21	ENSG00000122026	ribosomal protein L21 [Source:HGNC Symbol;Acc:HGNC:10313]	-5.78924	6.66132e-12
TEX26-AS1	ENSG00000224743	TEX26 antisense RNA 1 [Source:HGNC Symbol;Acc:HGNC:42784]	-2.54249	0.00342687
MYO16-AS1	ENSG00000236242	MYO16 antisense RNA 1 [Source:HGNC Symbol;Acc:HGNC:39913]	-4.96288	2.29055e-05
ZNF219	ENSG00000165804	zinc finger protein 219 [Source:HGNC Symbol;Acc:HGNC:13011]	-2.35791	0.000408775
PSME2	ENSG00000100911	proteasome activator subunit 2 [Source:HGNC Symbol;Acc:HGNC:9569]	-2.04805	0.0115971
RPL7AP6	ENSG00000242071	ribosomal protein L7a pseudogene 6 [Source:HGNC Symbol;Acc:HGNC:19785]	-2.35738	0.000109512
FOS	ENSG00000170345	Fos proto-oncogene, AP-1 transcription factor subunit [Source:HGNC Symbol;Acc:HGNC:3796]	-4.04661	0.000258925
RPL3P4	ENSG00000232573	ribosomal protein L3 pseudogene 4 [Source:HGNC Symbol;Acc:HGNC:19805]	-2.41304	3.38853e-11
AC009554.2	ENSG00000285863	novel transcript, antisense to VPS13C	-2.26776	0.012436
C2CD4B	ENSG00000205502	C2 calcium dependent domain containing 4B [Source:HGNC Symbol;Acc:HGNC:33628]	-2.144	0.0122696
MAN2C1	ENSG00000140400	mannosidase alpha class 2C member 1 [Source:HGNC Symbol;Acc:HGNC:6827]	-2.09063	0.00860141
RPL18P11	ENSG00000213307	ribosomal protein L18 pseudogene 11 [Source:HGNC Symbol;Acc:HGNC:35742]	-3.98623	3.12195e-06
FURIN	ENSG00000140564	furin, paired basic amino acid cleaving enzyme [Source:HGNC Symbol;Acc:HGNC:8568]	-2.03148	6.7456e-05
HBA2	ENSG00000188536	hemoglobin subunit alpha 2 [Source:HGNC Symbol;Acc:HGNC:4824]	-3.02212	3.67143e-09
HBA1	ENSG00000206172	hemoglobin subunit alpha 1 [Source:HGNC Symbol;Acc:HGNC:4823]	-3.04877	1.10616e-08
IFT140	ENSG00000187535	intraflagellar transport 140 [Source:HGNC Symbol;Acc:HGNC:29077]	-2.58205	8.46901e-07
MLST8	ENSG00000167965	MTOR associated protein, LST8 homolog [Source:HGNC Symbol;Acc:HGNC:24825]	-2.78993	0.000521814
AC093525.10	ENSG00000280402	tec	-2.65919	0.0105023
RBFOX1	ENSG00000078328	RNA binding fox-1 homolog 1 [Source:HGNC Symbol;Acc:HGNC:18222]	-3.89413	0.0130673
SEPTIN1	ENSG00000180096	septin 1 [Source:HGNC Symbol;Acc:HGNC:2879]	-3.19411	0.000135091
PRSS8	ENSG00000052344	serine protease 8 [Source:HGNC Symbol;Acc:HGNC:9491]	-2.91018	0.00700848
MT1G	ENSG00000125144	metallothionein 1G [Source:HGNC Symbol;Acc:HGNC:7399]	-3.34564	0.000630536
MT1X	ENSG00000187193	metallothionein 1X [Source:HGNC Symbol;Acc:HGNC:7405]	-2.17873	0.00307362
ADGRG3	ENSG00000182885	adhesion G protein-coupled receptor G3 [Source:HGNC Symbol;Acc:HGNC:13728]	-2.26075	0.001201
RPS27AP16	ENSG00000224631	ribosomal protein S27a pseudogene 16 [Source:HGNC Symbol;Acc:HGNC:36855]	-3.52464	4.58159e-05
FTLP14	ENSG00000260459	ferritin light chain pseudogene 14 [Source:HGNC Symbol;Acc:HGNC:37964]	-4.35917	0.000282971
PDXDC2P	ENSG00000255185	pyridoxal dependent decarboxylase domain containing 2, pseudogene [Source:HGNC Symbol;Acc:HGNC:27559]	-4.46478	5.88958e-05
RPL18P13	ENSG00000244485	ribosomal protein L18 pseudogene 13 [Source:HGNC Symbol;Acc:HGNC:35599]	-3.99183	0.000174985
CAMTA2	ENSG00000108509	calmodulin binding transcription activator 2 [Source:HGNC Symbol;Acc:HGNC:18807]	-2.55538	0.0196085
RPAIN	ENSG00000129197	RPA interacting protein [Source:HGNC Symbol;Acc:HGNC:28641]	-2.25142	0.00108498
NEURL4	ENSG00000215041	neuralized E3 ubiquitin protein ligase 4 [Source:HGNC Symbol;Acc:HGNC:34410]	-3.44935	0.000377078
RPL13P12	ENSG00000215030	ribosomal protein L13 pseudogene 12 [Source:HGNC Symbol;Acc:HGNC:35701]	-3.04215	1.30665e-06
RASD1	ENSG00000108551	ras related dexamethasone induced 1 [Source:HGNC Symbol;Acc:HGNC:15828]	-2.3557	0.0193611
RPL23A	ENSG00000198242	ribosomal protein L23a [Source:HGNC Symbol;Acc:HGNC:10317]	-3.78734	4.85334e-09
ARL4D	ENSG00000175906	ADP ribosylation factor like GTPase 4D [Source:HGNC Symbol;Acc:HGNC:656]	-2.38149	0.00016306
ATXN7L3	ENSG00000087152	ataxin 7 like 3 [Source:HGNC Symbol;Acc:HGNC:25416]	-2.17087	6.31253e-06
SLC4A1	ENSG00000004939	solute carrier family 4 member 1 (Diego blood group) [Source:HGNC Symbol;Acc:HGNC:11027]	-6.33142	1.30635e-06
PHOSPHO1	ENSG00000173868	phosphoethanolamine/phosphocholine phosphatase [Source:HGNC Symbol;Acc:HGNC:16815]	-3.58568	0.0440597
MTCO1P40	ENSG00000262902	MT-CO1 pseudogene 40 [Source:HGNC Symbol;Acc:HGNC:52105]	-3.50958	5.84814e-11
TMEM100	ENSG00000166292	transmembrane protein 100 [Source:HGNC Symbol;Acc:HGNC:25607]	-2.88886	0.012494
GDPD1	ENSG00000153982	glycerophosphodiester phosphodiesterase domain containing 1 [Source:HGNC Symbol;Acc:HGNC:20883]	-2.06821	0.00241684
SNORD104	ENSG00000199753	small nucleolar RNA, C/D box 104 [Source:HGNC Symbol;Acc:HGNC:32768]	-3.18106	4.007e-06
AC005332.5	ENSG00000277476	novel transcript	-2.0697	0.007928
SOCS3	ENSG00000184557	suppressor of cytokine signaling 3 [Source:HGNC Symbol;Acc:HGNC:19391]	-3.97157	0.000195132
AC110285.1	ENSG00000262223	uncharacterized LOC100130370 [Source:NCBI gene;Acc:100130370]	-3.39933	8.65097e-05
PPP1R27	ENSG00000182676	protein phosphatase 1 regulatory subunit 27 [Source:HGNC Symbol;Acc:HGNC:16813]	-2.74504	0.00144599
AC132872.4	ENSG00000280407	TEC	-4.62862	1.62839e-05
EMILIN2	ENSG00000132205	elastin microfibril interfacer 2 [Source:HGNC Symbol;Acc:HGNC:19881]	-3.25021	1.88473e-09
PMAIP1	ENSG00000141682	phorbol-12-myristate-13-acetate-induced protein 1 [Source:HGNC Symbol;Acc:HGNC:9108]	-2.04364	0.00420915
ATP5MC1P6	ENSG00000214318	ATP synthase membrane subunit c locus 1 pseudogene 6 [Source:HGNC Symbol;Acc:HGNC:39509]	-3.42169	7.43062e-05
MIER2	ENSG00000105556	MIER family member 2 [Source:HGNC Symbol;Acc:HGNC:29210]	-3.04052	1.50452e-05
PALM	ENSG00000099864	paralemmin [Source:HGNC Symbol;Acc:HGNC:8594]	-2.76957	2.15781e-13
CFD	ENSG00000197766	complement factor D [Source:HGNC Symbol;Acc:HGNC:2771]	-3.29909	0.00175598
TMEM259	ENSG00000182087	transmembrane protein 259 [Source:HGNC Symbol;Acc:HGNC:17039]	-2.0932	1.01468e-06
RPS15	ENSG00000115268	ribosomal protein S15 [Source:HGNC Symbol;Acc:HGNC:10388]	-2.28932	1.01079e-14
KLF16	ENSG00000129911	Kruppel like factor 16 [Source:HGNC Symbol;Acc:HGNC:16857]	-4.16859	8.77021e-12
SCAMP4	ENSG00000227500	secretory carrier membrane protein 4 [Source:HGNC Symbol;Acc:HGNC:30385]	-2.00056	0.000732759
AMH	ENSG00000104899	anti-Mullerian hormone [Source:HGNC Symbol;Acc:HGNC:464]	-2.8336	0.00938298
GADD45B	ENSG00000099860	growth arrest and DNA damage inducible beta [Source:HGNC Symbol;Acc:HGNC:4096]	-2.90926	0.00019714
TLE5	ENSG00000104964	TLE family member 5, transcriptional modulator [Source:HGNC Symbol;Acc:HGNC:307]	-3.74231	1.71795e-09
TRIP10	ENSG00000125733	thyroid hormone receptor interactor 10 [Source:HGNC Symbol;Acc:HGNC:12304]	-3.4938	1.07049e-06
PNPLA6	ENSG00000032444	patatin like phospholipase domain containing 6 [Source:HGNC Symbol;Acc:HGNC:16268]	-2.45866	8.33803e-06
PRR36	ENSG00000183248	proline rich 36 [Source:HGNC Symbol;Acc:HGNC:26172]	-2.30204	0.0183889
RPS28	ENSG00000233927	ribosomal protein S28 [Source:HGNC Symbol;Acc:HGNC:10418]	-2.80737	7.04576e-07
EIF3G	ENSG00000130811	eukaryotic translation initiation factor 3 subunit G [Source:HGNC Symbol;Acc:HGNC:3274]	-2.20479	0.000118871
ATG4D	ENSG00000130734	autophagy related 4D cysteine peptidase [Source:HGNC Symbol;Acc:HGNC:20789]	-5.6148	3.8253e-05
AC012618.1	ENSG00000213293	ribosomal protein L28 (RPL28) pseudogene	-3.14655	2.29481e-05
JUNB	ENSG00000171223	JunB proto-oncogene, AP-1 transcription factor subunit [Source:HGNC Symbol;Acc:HGNC:6205]	-3.83851	2.82308e-10
PRDX2	ENSG00000167815	peroxiredoxin 2 [Source:HGNC Symbol;Acc:HGNC:9353]	-2.81307	0.00407249
NACC1	ENSG00000160877	nucleus accumbens associated 1 [Source:HGNC Symbol;Acc:HGNC:20967]	-2.93653	0.000138163
IER2	ENSG00000160888	immediate early response 2 [Source:HGNC Symbol;Acc:HGNC:28871]	-4.0189	3.71067e-07
AC020916.1	ENSG00000267519	novel transcript	-2.01603	0.00328142
PKN1	ENSG00000123143	protein kinase N1 [Source:HGNC Symbol;Acc:HGNC:9405]	-2.19594	0.000454963
NWD1	ENSG00000188039	NACHT and WD repeat domain containing 1 [Source:HGNC Symbol;Acc:HGNC:27619]	-2.49166	1.79378e-06
CPAMD8	ENSG00000160111	C3 and PZP like alpha-2-macroglobulin domain containing 8 [Source:HGNC Symbol;Acc:HGNC:23228]	-3.28927	1.53473e-10
MAP1S	ENSG00000130479	microtubule associated protein 1S [Source:HGNC Symbol;Acc:HGNC:15715]	-2.52561	3.73793e-05
RPL18A	ENSG00000105640	ribosomal protein L18a [Source:HGNC Symbol;Acc:HGNC:10311]	-6.2009	2.81343e-18
RAB3A	ENSG00000105649	RAB3A, member RAS oncogene family [Source:HGNC Symbol;Acc:HGNC:9777]	-3.54951	0.00073062
JUND	ENSG00000130522	JunD proto-oncogene, AP-1 transcription factor subunit [Source:HGNC Symbol;Acc:HGNC:6206]	-2.27166	5.96117e-05
FKBP8	ENSG00000105701	FKBP prolyl isomerase 8 [Source:HGNC Symbol;Acc:HGNC:3724]	-3.81855	1.04073e-12
KXD1	ENSG00000105700	KxDL motif containing 1 [Source:HGNC Symbol;Acc:HGNC:28420]	-2.81032	0.000571745
COPE	ENSG00000105669	coatomer protein complex subunit epsilon [Source:HGNC Symbol;Acc:HGNC:2234]	-2.10418	8.15411e-05
SCGB1B2P	ENSG00000268751	secretoglobin family 1B member 2, pseudogene [Source:HGNC Symbol;Acc:HGNC:20741]	-2.99725	0.000733635
U2AF1L4	ENSG00000161265	U2 small nuclear RNA auxiliary factor 1 like 4 [Source:HGNC Symbol;Acc:HGNC:23020]	-2.05784	0.000767179
COX7A1	ENSG00000161281	cytochrome c oxidase subunit 7A1 [Source:HGNC Symbol;Acc:HGNC:2287]	-2.08589	5.79487e-05
RASGRP4	ENSG00000171777	RAS guanyl releasing protein 4 [Source:HGNC Symbol;Acc:HGNC:18958]	-4.43812	0.00166432
ZFP36	ENSG00000128016	ZFP36 ring finger protein [Source:HGNC Symbol;Acc:HGNC:12862]	-3.65884	2.06133e-07
SERTAD1	ENSG00000197019	SERTA domain containing 1 [Source:HGNC Symbol;Acc:HGNC:17932]	-2.16371	3.95751e-05
SERTAD3	ENSG00000167565	SERTA domain containing 3 [Source:HGNC Symbol;Acc:HGNC:17931]	-2.57188	1.82491e-05
ITPKC	ENSG00000086544	inositol-trisphosphate 3-kinase C [Source:HGNC Symbol;Acc:HGNC:14897]	-2.23721	1.38248e-05
PLAUR	ENSG00000011422	plasminogen activator, urokinase receptor [Source:HGNC Symbol;Acc:HGNC:9053]	-3.85673	1.01898e-07
RN7SL368P	ENSG00000239948	RNA, 7SL, cytoplasmic 368, pseudogene [Source:HGNC Symbol;Acc:HGNC:46384]	-5.58266	0.0001157
FOSB	ENSG00000125740	FosB proto-oncogene, AP-1 transcription factor subunit [Source:HGNC Symbol;Acc:HGNC:3797]	-5.49647	4.44703e-11
DMPK	ENSG00000104936	DM1 protein kinase [Source:HGNC Symbol;Acc:HGNC:2933]	-2.65672	5.98581e-05
NOVA2	ENSG00000104967	NOVA alternative splicing regulator 2 [Source:HGNC Symbol;Acc:HGNC:7887]	-3.70477	8.3559e-06
HIF3A	ENSG00000124440	hypoxia inducible factor 3 subunit alpha [Source:HGNC Symbol;Acc:HGNC:15825]	-2.52494	0.00108801
PPP5C	ENSG00000011485	protein phosphatase 5 catalytic subunit [Source:HGNC Symbol;Acc:HGNC:9322]	-3.71322	1.27336e-08
EMP3	ENSG00000142227	epithelial membrane protein 3 [Source:HGNC Symbol;Acc:HGNC:3335]	-2.01411	0.000174985
FAM83E	ENSG00000105523	family with sequence similarity 83 member E [Source:HGNC Symbol;Acc:HGNC:25972]	-2.20867	0.00173257
NTN5	ENSG00000142233	netrin 5 [Source:HGNC Symbol;Acc:HGNC:25208]	-3.07643	5.94468e-06
PPP1R15A	ENSG00000087074	protein phosphatase 1 regulatory subunit 15A [Source:HGNC Symbol;Acc:HGNC:14375]	-3.82078	1.97726e-12
CGB7	ENSG00000196337	chorionic gonadotropin subunit beta 7 [Source:HGNC Symbol;Acc:HGNC:16451]	-2.64636	0.00919649
ETFB	ENSG00000105379	electron transfer flavoprotein subunit beta [Source:HGNC Symbol;Acc:HGNC:3482]	-2.00534	6.57064e-06
AC018755.3	ENSG00000269388	putative ATP-binding domain-containing protein 3-like protein (ABP3L) pseudogene	-2.01603	0.00581256
FPR1	ENSG00000171051	formyl peptide receptor 1 [Source:HGNC Symbol;Acc:HGNC:3826]	-2.26593	0.00523684
NDUFA3	ENSG00000170906	NADH:ubiquinone oxidoreductase subunit A3 [Source:HGNC Symbol;Acc:HGNC:7686]	-2.34253	0.000284287
RPS9	ENSG00000170889	ribosomal protein S9 [Source:HGNC Symbol;Acc:HGNC:10442]	-2.96507	0.000602745
U2AF2	ENSG00000063244	U2 small nuclear RNA auxiliary factor 2 [Source:HGNC Symbol;Acc:HGNC:23156]	-2.35667	8.46901e-07
ZNF446	ENSG00000083838	zinc finger protein 446 [Source:HGNC Symbol;Acc:HGNC:21036]	-2.22804	0.0140809
TMEM74B	ENSG00000125895	transmembrane protein 74B [Source:HGNC Symbol;Acc:HGNC:15893]	-2.69284	1.58432e-05
AL136531.3	ENSG00000280162	TEC	-2.35787	0.0368778
PCSK2	ENSG00000125851	proprotein convertase subtilisin/kexin type 2 [Source:HGNC Symbol;Acc:HGNC:8744]	-2.25406	0.0163383
RPS19P1	ENSG00000214612	ribosomal protein S19 pseudogene 1 [Source:HGNC Symbol;Acc:HGNC:16534]	-2.67038	2.96654e-06
AL118508.1	ENSG00000230387	novel transcript	-3.23187	3.60081e-05
ID1	ENSG00000125968	inhibitor of DNA binding 1, HLH protein [Source:HGNC Symbol;Acc:HGNC:5360]	-2.24215	0.013157
MAP1LC3A	ENSG00000101460	microtubule associated protein 1 light chain 3 alpha [Source:HGNC Symbol;Acc:HGNC:6838]	-2.05329	0.000213117
JPH2	ENSG00000149596	junctophilin 2 [Source:HGNC Symbol;Acc:HGNC:14202]	-3.2164	0.000438574
MATN4	ENSG00000124159	matrilin 4 [Source:HGNC Symbol;Acc:HGNC:6910]	-2.44914	0.00019552
PLTP	ENSG00000100979	phospholipid transfer protein [Source:HGNC Symbol;Acc:HGNC:9093]	-2.5565	1.79378e-06
SALL4	ENSG00000101115	spalt like transcription factor 4 [Source:HGNC Symbol;Acc:HGNC:15924]	-3.34046	0.00672837
NKAIN4	ENSG00000101198	sodium/potassium transporting ATPase interacting 4 [Source:HGNC Symbol;Acc:HGNC:16191]	-2.26478	0.00409406
TEKT4P2	ENSG00000188681	tektin 4 pseudogene 2 [Source:HGNC Symbol;Acc:HGNC:40046]	-3.8453	0.00047362
MIS18A-AS1	ENSG00000227256	MIS18A antisense RNA 1 [Source:HGNC Symbol;Acc:HGNC:40106]	-2.36729	0.0113537
AP001042.1	ENSG00000205622	novel transcript	-2.26803	0.0120592
AF064858.1	ENSG00000235888	novel transcript	-2.15878	0.000383797
DGCR6L	ENSG00000128185	DiGeorge syndrome critical region gene 6 like [Source:HGNC Symbol;Acc:HGNC:18551]	-2.55828	6.47102e-09
MED15	ENSG00000099917	mediator complex subunit 15 [Source:HGNC Symbol;Acc:HGNC:14248]	-2.05753	0.000252624
CHCHD10	ENSG00000250479	coiled-coil-helix-coiled-coil-helix domain containing 10 [Source:HGNC Symbol;Acc:HGNC:15559]	-2.60291	5.0165e-05
SMTN	ENSG00000183963	smoothelin [Source:HGNC Symbol;Acc:HGNC:11126]	-2.38002	0.000705838
RBFOX2	ENSG00000100320	RNA binding fox-1 homolog 2 [Source:HGNC Symbol;Acc:HGNC:9906]	-3.78909	0.000563679
SOX10	ENSG00000100146	SRY-box transcription factor 10 [Source:HGNC Symbol;Acc:HGNC:11190]	-2.0346	0.0169628
MAFF	ENSG00000185022	MAF bZIP transcription factor F [Source:HGNC Symbol;Acc:HGNC:6780]	-2.52276	0.000107773
RPL3	ENSG00000100316	ribosomal protein L3 [Source:HGNC Symbol;Acc:HGNC:10332]	-4.81077	1.01079e-14
TMSB4X	ENSG00000205542	thymosin beta 4 X-linked [Source:HGNC Symbol;Acc:HGNC:11881]	-2.32345	0.0036619
PCSK1N	ENSG00000102109	proprotein convertase subtilisin/kexin type 1 inhibitor [Source:HGNC Symbol;Acc:HGNC:17301]	-2.03322	0.00644358
CCDC22	ENSG00000101997	coiled-coil domain containing 22 [Source:HGNC Symbol;Acc:HGNC:28909]	-2.47067	6.16472e-05
ARMCX5-GPRASP2	ENSG00000271147	ARMCX5-GPRASP2 readthrough [Source:HGNC Symbol;Acc:HGNC:42000]	-2.24622	0.00991595
SLITRK2	ENSG00000185985	SLIT and NTRK like family member 2 [Source:HGNC Symbol;Acc:HGNC:13449]	-4.86922	2.0159e-05
SLC6A8	ENSG00000130821	solute carrier family 6 member 8 [Source:HGNC Symbol;Acc:HGNC:11055]	-2.00981	1.22198e-08
BCAP31	ENSG00000185825	B cell receptor associated protein 31 [Source:HGNC Symbol;Acc:HGNC:16695]	-2.09441	1.75103e-06
ABCD1	ENSG00000101986	ATP binding cassette subfamily D member 1 [Source:HGNC Symbol;Acc:HGNC:61]	-2.31715	0.000162764
RPL10	ENSG00000147403	ribosomal protein L10 [Source:HGNC Symbol;Acc:HGNC:10298]	-2.58032	3.79526e-05
AC010970.1	ENSG00000225840	RNA, 18S ribosomal pseudogene	-2.31986	0.0463689
MT-RNR1	ENSG00000211459	mitochondrially encoded 12S rRNA [Source:HGNC Symbol;Acc:HGNC:7470]	-2.14983	0.00241154
MT-ND1	ENSG00000198888	mitochondrially encoded NADH:ubiquinone oxidoreductase core subunit 1 [Source:HGNC Symbol;Acc:HGNC:7455]	-2.59205	0.0163522
MT-TC	ENSG00000210140	mitochondrially encoded tRNA-Cys (UGU/C) [Source:HGNC Symbol;Acc:HGNC:7477]	-2.17839	0.00416797
MT-CO1	ENSG00000198804	mitochondrially encoded cytochrome c oxidase I [Source:HGNC Symbol;Acc:HGNC:7419]	-2.93334	3.70068e-05
MT-CO2	ENSG00000198712	mitochondrially encoded cytochrome c oxidase II [Source:HGNC Symbol;Acc:HGNC:7421]	-2.72182	0.000895518
MT-ATP8	ENSG00000228253	mitochondrially encoded ATP synthase membrane subunit 8 [Source:HGNC Symbol;Acc:HGNC:7415]	-2.15899	4.91321e-06
MT-ATP6	ENSG00000198899	mitochondrially encoded ATP synthase membrane subunit 6 [Source:HGNC Symbol;Acc:HGNC:7414]	-2.47469	0.00519684
MT-CO3	ENSG00000198938	mitochondrially encoded cytochrome c oxidase III [Source:HGNC Symbol;Acc:HGNC:7422]	-2.26598	0.0143998
MT-ND4	ENSG00000198886	mitochondrially encoded NADH:ubiquinone oxidoreductase core subunit 4 [Source:HGNC Symbol;Acc:HGNC:7459]	-2.15248	0.00954441
MT-TE	ENSG00000210194	mitochondrially encoded tRNA-Glu (GAA/G) [Source:HGNC Symbol;Acc:HGNC:7479]	-2.11203	2.49147e-05
MT-CYB	ENSG00000198727	mitochondrially encoded cytochrome b [Source:HGNC Symbol;Acc:HGNC:7427]	-2.23439	0.013984
